# Supplementary material for: Deciphering the Role and Signaling Pathways of PKCα in Luminal A Breast Cancer Cells
Source: Int J Mol Sci. 2022 Nov 14;23(22):14023. doi: 10.3390/ijms232214023 (PMC9696894; doi:10.3390/ijms232214023)
Supplement: Supplementary file 1 [file ijms-23-14023-s001.zip]

Archive with 2 entries (2 files):
- SFIG.pdf
- Table S6.xlsx
