# Supplementary material for: Deciphering the Role and Signaling Pathways of PKCα in Luminal A Breast Cancer Cells
Source: Int J Mol Sci. 2022 Nov 14;23(22):14023. doi: 10.3390/ijms232214023 (PMC9696894; doi:10.3390/ijms232214023)
Supplement: Supplementary file 1 [file ijms-23-14023-s001.zip › Table S6.xlsx]

## Sheet: samplevscontrol
Column #	Probeset ID	Entrez Gene	Gene Symbol	Gene Title	RefSeq Transcript ID	p-value(tipo)	bonferroni(p-value(tipo))	stepup(p-value(tipo))	p-value(sample vs. control)	bonferroni(p-value(sample vs. control))	stepup(p-value(sample vs. control))	Ratio(sample vs. control)	Fold-Change(sample vs. control)	Fold-Change(sample vs. control) (Description)	F(tipo)	SS(tipo)	SS(Error)	F(Error)
8174	208671_at	57515	SERINC1	serine incorporator 1	NM_020755	5.80003e-07	0.0129207	0.0129207	5.80003e-07	0.0129207	0.0129207	1.31885	1.31885	sample up vs control	24358.5	0.191308	2.35615e-05	1
7156	207628_s_at	114049	WBSCR22	Williams Beuren syndrome chromosome region 22	NM_001202560 /// NM_017528 /// NR_037776 /// NR_045512	3.14612e-06	0.0700862	0.0279972	3.14612e-06	0.0700862	0.0279972	0.680588	-1.46932	sample down vs control	7888.56	0.369826	0.000140644	1
15960	216583_x_at	---	---	---	---	3.77033e-06	0.0839917	0.0279972	3.77033e-06	0.0839917	0.0279972	0.901861	-1.10882	sample down vs control	6991.63	0.0266495	1.14349e-05	1
17753	218381_s_at	11338	U2AF2	U2 small nuclear RNA auxiliary factor 2	NM_001012478 /// NM_007279	7.49167e-06	0.166892	0.0315715	7.49167e-06	0.166892	0.0315715	0.855308	-1.16917	sample down vs control	4422.75	0.0610112	4.13846e-05	1
15742	216364_s_at	2334	AFF2	AF4/FMR2 family, member 2	NM_001169122 /// NM_001169123 /// NM_001169124 /// NM_001169125 /// NM_001170628 /// NM	8.73328e-06	0.194551	0.0315715	8.73328e-06	0.194551	0.0315715	1.14689	1.14689	sample up vs control	3992.71	0.0469167	3.52518e-05	1
3214	203680_at	5577	PRKAR2B	protein kinase, cAMP-dependent, regulatory, type II, beta	NM_002736	9.77061e-06	0.21766	0.0315715	9.77061e-06	0.21766	0.0315715	1.68981	1.68981	sample up vs control	3704.69	0.687405	0.000556651	1
1672	202137_s_at	10771	ZMYND11	zinc finger, MYND-type containing 11	NM_001202464 /// NM_001202465 /// NM_001202466 /// NM_001202467 /// NM_001202468 /// NM	1.01813e-05	0.226808	0.0315715	1.01813e-05	0.226808	0.0315715	1.45387	1.45387	sample up vs control	3604.32	0.349792	0.000291144	1
3802	204268_at	6273	S100A2	S100 calcium binding protein A2	NM_005978	1.13378e-05	0.252572	0.0315715	1.13378e-05	0.252572	0.0315715	0.395997	-2.52527	sample down vs control	3354.68	2.14328	0.00191668	1
1496	201961_s_at	10193	RNF41	ring finger protein 41	NM_001242826 /// NM_005785 /// NM_194358 /// NM_194359 /// NR_040053	1.61542e-05	0.359867	0.0399852	1.61542e-05	0.359867	0.0399852	1.34838	1.34838	sample up vs control	2648.89	0.223152	0.000252731	1
3096	203562_at	9638	FEZ1	fasciculation and elongation protein zeta 1 (zygin I)	NM_005103 /// NM_022549	2.23209e-05	0.497243	0.0477175	2.23209e-05	0.497243	0.0477175	1.09213	1.09213	sample up vs control	2134.77	0.019398	2.726e-05	1
3847	204313_s_at	1385	CREB1	cAMP responsive element binding protein 1	NM_004379 /// NM_134442	2.35621e-05	0.524892	0.0477175	2.35621e-05	0.524892	0.0477175	1.27108	1.27108	sample up vs control	2059.04	0.143704	0.000209375	1
11332	211937_at	1975	EIF4B	eukaryotic translation initiation factor 4B	NM_001417 /// NM_018507	2.8503e-05	0.634961	0.0478924	2.8503e-05	0.634961	0.0478924	0.528046	-1.89378	sample down vs control	1813.34	1.01848	0.00168497	1
6037	206504_at	1591	CYP24A1	cytochrome P450, family 24, subfamily A, polypeptide 1	NM_000782 /// NM_001128915	3.04549e-05	0.678445	0.0478924	3.04549e-05	0.678445	0.0478924	0.165802	-6.0313	sample down vs control	1734.9	8.06508	0.0139462	1
2266	202731_at	27250 /// 100616113	MIR4680 /// PDCD4	microRNA 4680 /// programmed cell death 4 (neoplastic transformation inhibitor)	NM_001199492 /// NM_014456 /// NM_145341 /// NR_039828	3.43769e-05	0.765815	0.0478924	3.43769e-05	0.765815	0.0478924	1.41252	1.41252	sample up vs control	1600.12	0.297926	0.000558572	1
1461	201926_s_at	1604	CD55	CD55 molecule, decay accelerating factor for complement (Cromer blood group)	NM_000574 /// NM_001114543 /// NM_001114544 /// NM_001114752	3.56092e-05	0.793267	0.0478924	3.56092e-05	0.793267	0.0478924	1.31012	1.31012	sample up vs control	1562.93	0.182237	0.000349799	1
17713	218341_at	79717	PPCS	phosphopantothenoylcysteine synthetase	NM_001077447 /// NM_024664	3.70332e-05	0.824989	0.0478924	3.70332e-05	0.824989	0.0478924	0.676457	-1.47829	sample down vs control	1522.54	0.38162	0.000751941	1
17948	218576_s_at	11266	DUSP12	dual specificity phosphatase 12	NM_007240	4.00025e-05	0.891136	0.0478924	4.00025e-05	0.891136	0.0478924	0.826467	-1.20997	sample down vs control	1446.11	0.0907307	0.000188223	1
11424	212031_at	58517	RBM25	RNA binding motif protein 25	NM_021239	4.03306e-05	0.898444	0.0478924	4.03306e-05	0.898444	0.0478924	1.25706	1.25706	sample up vs control	1438.25	0.130721	0.000272668	1
651	201116_s_at	1363	CPE	carboxypeptidase E	NM_001873	4.17959e-05	0.931088	0.0478924	4.17959e-05	0.931088	0.0478924	1.90324	1.90324	sample up vs control	1404.38	1.03444	0.00220976	1
5388	205854_at	7289	TULP3	tubby like protein 3	NM_001160408 /// NM_003324	4.60123e-05	1	0.0478924	4.60123e-05	1	0.0478924	1.40487	1.40487	sample up vs control	1317.07	0.288639	0.00065746	1
8873	209373_at	7851	MALL	mal, T-cell differentiation protein-like	NM_005434	4.74945e-05	1	0.0478924	4.74945e-05	1	0.0478924	0.324835	-3.07849	sample down vs control	1289.47	3.15792	0.00734703	1
8563	209062_x_at	8202	NCOA3	nuclear receptor coactivator 3	NM_001174087 /// NM_001174088 /// NM_006534 /// NM_181659	4.80479e-05	1	0.0478924	4.80479e-05	1	0.0478924	1.28904	1.28904	sample up vs control	1279.53	0.161003	0.00037749	1
11353	211959_at	3488	IGFBP5	insulin-like growth factor binding protein 5	NM_000599	4.94468e-05	1	0.0478924	4.94468e-05	1	0.0478924	2.01151	2.01151	sample up vs control	1255.24	1.21995	0.00291567	1
12703	213315_x_at	91966 /// 541578	CXorf40A /// CXorf40B	chromosome X open reading frame 40A /// chromosome X open reading frame 40B	NM_001013845 /// NM_001171907 /// NM_001171908 /// NM_001171909 /// NM_178124 /// XM_00	5.40953e-05	1	0.0496111	5.40953e-05	1	0.0496111	0.768582	-1.3011	sample down vs control	1182.12	0.173033	0.000439127	1
9266	209771_x_at	100133941	CD24	CD24 molecule	NM_013230	5.56752e-05	1	0.0496111	5.56752e-05	1	0.0496111	1.13533	1.13533	sample up vs control	1159.6	0.0402366	0.000104096	1
4855	205321_at	1968	EIF2S3	eukaryotic translation initiation factor 2, subunit 3 gamma, 52kDa	NM_001415	6.13441e-05	1	0.0524222	6.13441e-05	1	0.0524222	1.28012	1.28012	sample up vs control	1086.86	0.152326	0.000420458	1
4406	204872_at	7091	TLE4	transducin-like enhancer of split 4 (E(sp1) homolog, Drosophila)	NM_007005	6.35363e-05	1	0.0524222	6.35363e-05	1	0.0524222	0.769425	-1.29967	sample down vs control	1061.66	0.171594	0.000484885	1
8714	209213_at	873	CBR1	carbonyl reductase 1	NM_001757	6.81324e-05	1	0.0534122	6.81324e-05	1	0.0534122	0.687118	-1.45535	sample down vs control	1013.25	0.351697	0.00104129	1
11914	212522_at	5151	PDE8A	phosphodiesterase 8A	NM_001243137 /// NM_002605 /// NM_173454 /// NM_173455 /// NM_173456 /// NM_173457	7.04076e-05	1	0.0534122	7.04076e-05	1	0.0534122	1.3585	1.3585	sample up vs control	991.252	0.234454	0.000709568	1
11362	211968_s_at	3320	HSP90AA1	heat shock protein 90kDa alpha (cytosolic), class A member 1	NM_001017963 /// NM_005348	7.45712e-05	1	0.0534122	7.45712e-05	1	0.0534122	1.26391	1.26391	sample up vs control	953.913	0.13701	0.000430887	1
8544	209043_at	9061	PAPSS1	3'-phosphoadenosine 5'-phosphosulfate synthase 1	NM_005443	7.75806e-05	1	0.0534122	7.75806e-05	1	0.0534122	1.37578	1.37578	sample up vs control	929.02	0.254191	0.000820836	1
19462	220091_at	11182	SLC2A6	solute carrier family 2 (facilitated glucose transporter), member 6	NM_001145099 /// NM_017585	8.00776e-05	1	0.0534122	8.00776e-05	1	0.0534122	0.874137	-1.14399	sample down vs control	909.555	0.045195	0.000149067	1
3108	203574_at	4783	NFIL3	nuclear factor, interleukin 3 regulated	NM_005384	8.42699e-05	1	0.0534122	8.42699e-05	1	0.0534122	0.67104	-1.49022	sample down vs control	879.053	0.39748	0.0013565	1
20585	221215_s_at	54101	RIPK4	receptor-interacting serine-threonine kinase 4	NM_020639	8.49249e-05	1	0.0534122	8.49249e-05	1	0.0534122	0.647723	-1.54387	sample down vs control	874.515	0.471081	0.00161603	1
8414	208912_s_at	1267	CNP	2',3'-cyclic nucleotide 3' phosphodiesterase	NM_033133	8.71359e-05	1	0.0534122	8.71359e-05	1	0.0534122	0.841443	-1.18843	sample down vs control	859.617	0.0744388	0.000259786	1
8160	208656_s_at	10983	CCNI	cyclin I	NM_006835	9.05308e-05	1	0.0534122	9.05308e-05	1	0.0534122	1.4296	1.4296	sample up vs control	837.93	0.319021	0.00114218	1
9356	209863_s_at	8626	TP63	tumor protein p63	NM_001114978 /// NM_001114979 /// NM_001114980 /// NM_001114981 /// NM_001114982 /// NM	9.43866e-05	1	0.0534122	9.43866e-05	1	0.0534122	0.42235	-2.36771	sample down vs control	814.886	1.85552	0.00683109	1
1671	202136_at	10771	ZMYND11	zinc finger, MYND-type containing 11	NM_001202464 /// NM_001202465 /// NM_001202466 /// NM_001202467 /// NM_001202468 /// NM	9.52553e-05	1	0.0534122	9.52553e-05	1	0.0534122	1.26007	1.26007	sample up vs control	809.909	0.133468	0.000494383	1
11402	212008_at	23190	UBXN4	UBX domain protein 4	NM_014607	9.73647e-05	1	0.0534122	9.73647e-05	1	0.0534122	0.682147	-1.46596	sample down vs control	798.134	0.365439	0.0013736	1
10666	211220_s_at	3298	HSF2	heat shock transcription factor 2	NM_001135564 /// NM_001243094 /// NM_004506	9.79531e-05	1	0.0534122	9.79531e-05	1	0.0534122	1.47208	1.47208	sample up vs control	794.925	0.373441	0.00140934	1
4331	204797_s_at	2009	EML1	echinoderm microtubule associated protein like 1	NM_001008707 /// NM_004434	0.00010213	1	0.0534122	0.00010213	1	0.0534122	1.08866	1.08866	sample up vs control	773.035	0.0180246	6.995e-05	1
18318	218947_s_at	55149	MTPAP	mitochondrial poly(A) polymerase	NM_018109	0.000103637	1	0.0534122	0.000103637	1	0.0534122	1.51387	1.51387	sample up vs control	765.502	0.42947	0.00168309	1
377	200842_s_at	2058	EPRS	glutamyl-prolyl-tRNA synthetase	NM_004446	0.000104125	1	0.0534122	0.000104125	1	0.0534122	1.31175	1.31175	sample up vs control	763.098	0.183919	0.000723049	1
15510	216131_at	23150	FRMD4B	FERM domain containing 4B	NM_015123	0.000107436	1	0.0534122	0.000107436	1	0.0534122	0.848048	-1.17918	sample down vs control	747.288	0.0678487	0.00027238	1
21223	221856_s_at	55793	FAM63A	family with sequence similarity 63, member A	NM_001040217 /// NM_001163258 /// NM_001163259 /// NM_001163260 /// NM_018379	0.000110589	1	0.0534122	0.000110589	1	0.0534122	1.15489	1.15489	sample up vs control	732.97	0.0517919	0.000211981	1
3104	203570_at	4016	LOXL1	lysyl oxidase-like 1	NM_005576	0.000115109	1	0.0534122	0.000115109	1	0.0534122	0.521671	-1.91692	sample down vs control	713.592	1.05758	0.00444617	1
17364	217992_s_at	79180	EFHD2	EF-hand domain family, member D2	NM_024329	0.00011552	1	0.0534122	0.00011552	1	0.0534122	0.834838	-1.19784	sample down vs control	711.894	0.0813895	0.000342984	1
11717	212325_at	22998	LIMCH1	LIM and calponin homology domains 1	NM_001112717 /// NM_001112718 /// NM_001112719 /// NM_001112720 /// NM_014988	0.000115635	1	0.0534122	0.000115635	1	0.0534122	0.465022	-2.15043	sample down vs control	711.42	1.46424	0.0061746	1
14694	215313_x_at	3105	HLA-A	major histocompatibility complex, class I, A	NM_001242758 /// NM_002116 /// XM_003960035 /// XM_003960036 /// XM_003960037 /// XM_00	0.000121789	1	0.0534122	0.000121789	1	0.0534122	0.651437	-1.53507	sample down vs control	687.167	0.458758	0.00200282	1
5224	205690_s_at	8896	BUD31	BUD31 homolog (S. cerevisiae)	NM_003910	0.000126188	1	0.0534122	0.000126188	1	0.0534122	0.709044	-1.41035	sample down vs control	671.046	0.295283	0.0013201	1
14367	214985_at	2131	EXT1	exostosin glycosyltransferase 1	NM_000127	0.000126481	1	0.0534122	0.000126481	1	0.0534122	1.12897	1.12897	sample up vs control	670.004	0.036755	0.000164574	1
8942	209442_x_at	288	ANK3	ankyrin 3, node of Ranvier (ankyrin G)	NM_001149 /// NM_001204403 /// NM_001204404 /// NM_020987	0.000132509	1	0.0534122	0.000132509	1	0.0534122	1.20571	1.20571	sample up vs control	649.456	0.0874015	0.00040373	1
8792	209291_at	3400	ID4	inhibitor of DNA binding 4, dominant negative helix-loop-helix protein	NM_001546	0.000142225	1	0.0534122	0.000142225	1	0.0534122	2.47892	2.47892	sample up vs control	619.42	2.05841	0.00996939	1
2353	202818_s_at	6924	TCEB3	transcription elongation factor B (SIII), polypeptide 3 (110kDa, elongin A)	NM_003198	0.000144765	1	0.0534122	0.000144765	1	0.0534122	1.45364	1.45364	sample up vs control	612.123	0.349487	0.00171283	1
1624	202089_s_at	25800	SLC39A6	solute carrier family 39 (zinc transporter), member 6	NM_001099406 /// NM_012319	0.000144819	1	0.0534122	0.000144819	1	0.0534122	2.01809	2.01809	sample up vs control	611.97	1.23138	0.00603645	1
5301	205767_at	2069	EREG	epiregulin	NM_001432	0.000146027	1	0.0534122	0.000146027	1	0.0534122	0.628307	-1.59158	sample down vs control	608.578	0.539419	0.00265908	1
7566	208050_s_at	835	CASP2	caspase 2, apoptosis-related cysteine peptidase	NM_001224 /// NM_032982 /// NM_032983	0.000146748	1	0.0534122	0.000146748	1	0.0534122	1.55924	1.55924	sample up vs control	606.575	0.492813	0.00243736	1
1486	201951_at	214	ALCAM	activated leukocyte cell adhesion molecule	NM_001243280 /// NM_001243281 /// NM_001243283 /// NM_001627	0.000147742	1	0.0534122	0.000147742	1	0.0534122	2.98374	2.98374	sample up vs control	603.839	2.98477	0.014829	1
14232	214850_at	11039	SMA4	glucuronidase, beta pseudogene	NM_006780 /// NM_021652 /// NR_024054 /// NR_029426	0.000148974	1	0.0534122	0.000148974	1	0.0534122	1.18234	1.18234	sample up vs control	600.493	0.0700714	0.000350069	1
3322	203788_s_at	10512	SEMA3C	sema domain, immunoglobulin domain (Ig), short basic domain, secreted, (semaphorin) 3C	NM_006379	0.000149062	1	0.0534122	0.000149062	1	0.0534122	1.81742	1.81742	sample up vs control	600.257	0.891428	0.00445523	1
8648	209147_s_at	8611	PPAP2A	phosphatidic acid phosphatase type 2A	NM_003711 /// NM_176895 /// NR_103485	0.000151927	1	0.0534122	0.000151927	1	0.0534122	0.651742	-1.53435	sample down vs control	592.655	0.457756	0.00231715	1
12314	212923_s_at	221749	PXDC1	PX domain containing 1	NM_183373	0.000157672	1	0.0534122	0.000157672	1	0.0534122	0.842579	-1.18683	sample down vs control	578.112	0.0732795	0.00038027	1
17244	217872_at	55011	PIH1D1	PIH1 domain containing 1	NM_017916	0.000162244	1	0.0534122	0.000162244	1	0.0534122	0.731105	-1.36779	sample down vs control	567.154	0.245001	0.00129595	1
9046	209546_s_at	8542	APOL1	apolipoprotein L, 1	NM_001136540 /// NM_001136541 /// NM_003661 /// NM_145343 /// NM_145344	0.000173883	1	0.0534122	0.000173883	1	0.0534122	0.720944	-1.38707	sample down vs control	541.447	0.267388	0.00148152	1
1348	201813_s_at	9779	TBC1D5	TBC1 domain family, member 5	NM_001134380 /// NM_001134381 /// NM_014744	0.00017728	1	0.0534122	0.00017728	1	0.0534122	2.24203	2.24203	sample up vs control	534.478	1.62812	0.00913856	1
15369	215990_s_at	604	BCL6	B-cell CLL/lymphoma 6	NM_001130845 /// NM_001134738 /// NM_001706 /// NM_138931	0.000182879	1	0.0534122	0.000182879	1	0.0534122	0.6965	-1.43575	sample down vs control	523.463	0.326737	0.00187255	1
20146	220775_s_at	55293	UEVLD	UEV and lactate/malate dehyrogenase domains	NM_001040697 /// NM_001040698 /// NM_001261382 /// NM_001261383 /// NM_001261384 /// NM	0.000186103	1	0.0534122	0.000186103	1	0.0534122	1.22453	1.22453	sample up vs control	517.371	0.102479	0.000594231	1
19356	219985_at	9955	HS3ST3A1	heparan sulfate (glucosamine) 3-O-sulfotransferase 3A1	NM_006042	0.000186731	1	0.0534122	0.000186731	1	0.0534122	1.61704	1.61704	sample up vs control	516.206	0.576887	0.00335266	1
18498	219127_at	79170	PRR15L	proline rich 15-like	NM_024320	0.000188271	1	0.0534122	0.000188271	1	0.0534122	1.23815	1.23815	sample up vs control	513.374	0.113977	0.000666049	1
1848	202313_at	5520	PPP2R2A	protein phosphatase 2, regulatory subunit B, alpha	NM_001177591 /// NM_002717	0.000191807	1	0.0534122	0.000191807	1	0.0534122	1.43875	1.43875	sample up vs control	507.016	0.330517	0.00195566	1
12308	212917_x_at	5965	RECQL	RecQ protein-like (DNA helicase Q1-like)	NM_002907 /// NM_032941	0.00019242	1	0.0534122	0.00019242	1	0.0534122	1.2729	1.2729	sample up vs control	505.932	0.145425	0.000862318	1
11400	212006_at	23190	UBXN4	UBX domain protein 4	NM_014607	0.000192588	1	0.0534122	0.000192588	1	0.0534122	0.594678	-1.68158	sample down vs control	505.638	0.674674	0.00400291	1
4617	205083_at	316	AOX1	aldehyde oxidase 1	NM_001159	0.000197854	1	0.0534122	0.000197854	1	0.0534122	2.42035	2.42035	sample up vs control	496.582	1.95142	0.0117891	1
9533	210041_s_at	5238	PGM3	phosphoglucomutase 3	NM_001199917 /// NM_001199918 /// NM_001199919 /// NM_015599	0.000203946	1	0.0534122	0.000203946	1	0.0534122	1.4103	1.4103	sample up vs control	486.595	0.295227	0.00182016	1
9483	209990_s_at	9568	GABBR2	gamma-aminobutyric acid (GABA) B receptor, 2	NM_005458	0.000204901	1	0.0534122	0.000204901	1	0.0534122	0.53117	-1.88264	sample down vs control	485.075	0.999745	0.00618303	1
17944	218572_at	29082	CHMP4A	charged multivesicular body protein 4A	NM_014169	0.000206491	1	0.0534122	0.000206491	1	0.0534122	0.893322	-1.11942	sample down vs control	482.569	0.0317841	0.000197593	1
13964	214579_at	57185	NIPAL3	NIPA-like domain containing 3	NM_020448	0.000207206	1	0.0534122	0.000207206	1	0.0534122	1.17963	1.17963	sample up vs control	481.452	0.0681637	0.000424738	1
14074	214691_x_at	54629	FAM63B	family with sequence similarity 63, member B	NM_001040450 /// NM_001040453 /// NM_019092	0.000207558	1	0.0534122	0.000207558	1	0.0534122	1.08809	1.08809	sample up vs control	480.905	0.0178014	0.000111049	1
730	201195_s_at	8140	SLC7A5	solute carrier family 7 (amino acid transporter light chain, L system), member 5	NM_003486	0.000210058	1	0.0534122	0.000210058	1	0.0534122	0.591229	-1.69139	sample down vs control	477.063	0.68986	0.00433817	1
11898	212506_at	8301	PICALM	phosphatidylinositol binding clathrin assembly protein	NM_001008660 /// NM_001206946 /// NM_001206947 /// NM_007166	0.00021078	1	0.0534122	0.00021078	1	0.0534122	1.47205	1.47205	sample up vs control	475.968	0.373402	0.00235353	1
11492	212099_at	388	RHOB	ras homolog family member B	NM_004040	0.000211436	1	0.0534122	0.000211436	1	0.0534122	1.92455	1.92455	sample up vs control	474.978	1.07055	0.00676169	1
1487	201952_at	214	ALCAM	activated leukocyte cell adhesion molecule	NM_001243280 /// NM_001243281 /// NM_001243283 /// NM_001627	0.000211637	1	0.0534122	0.000211637	1	0.0534122	2.22745	2.22745	sample up vs control	474.675	1.60192	0.0101243	1
1748	202213_s_at	8450	CUL4B	cullin 4B	NM_001079872 /// NM_003588	0.000211664	1	0.0534122	0.000211664	1	0.0534122	1.24999	1.24999	sample up vs control	474.635	0.124354	0.000785996	1
21222	221855_at	644096	SDHAF1	succinate dehydrogenase complex assembly factor 1	NM_001042631	0.0002123	1	0.0534122	0.0002123	1	0.0534122	0.818307	-1.22204	sample down vs control	473.681	0.100424	0.000636024	1
17622	218250_s_at	29883	CNOT7	CCR4-NOT transcription complex, subunit 7	NM_013354 /// NM_054026	0.000212984	1	0.0534122	0.000212984	1	0.0534122	1.19959	1.19959	sample up vs control	472.662	0.0827109	0.000524968	1
11724	212332_at	5934	RBL2	retinoblastoma-like 2 (p130)	NM_005611	0.000213248	1	0.0534122	0.000213248	1	0.0534122	1.4917	1.4917	sample up vs control	472.27	0.399459	0.00253748	1
18259	218888_s_at	81831	NETO2	neuropilin (NRP) and tolloid (TLL)-like 2	NM_001201477 /// NM_018092	0.00022465	1	0.0534122	0.00022465	1	0.0534122	0.732156	-1.36583	sample down vs control	456.07	0.242758	0.00159685	1
17446	218074_at	51647	FAM96B	family with sequence similarity 96, member B	NM_016062 /// NR_024525 /// NR_046109	0.000227123	1	0.0534122	0.000227123	1	0.0534122	0.778298	-1.28485	sample down vs control	452.736	0.15691	0.00103974	1
9852	210367_s_at	9536	PTGES	prostaglandin E synthase	NM_004878 /// NM_198797	0.000229574	1	0.0534122	0.000229574	1	0.0534122	0.622512	-1.60639	sample down vs control	449.491	0.561141	0.00374518	1
1501	201966_at	4720	NDUFS2	NADH dehydrogenase (ubiquinone) Fe-S protein 2, 49kDa (NADH-coenzyme Q reductase)	NM_001166159 /// NM_004550	0.000231218	1	0.0534122	0.000231218	1	0.0534122	1.33856	1.33856	sample up vs control	447.346	0.212372	0.00142421	1
2135	202600_s_at	8204	NRIP1	nuclear receptor interacting protein 1	NM_003489	0.000232352	1	0.0534122	0.000232352	1	0.0534122	2.75992	2.75992	sample up vs control	445.881	2.57416	0.0173196	1
21815	34449_at	835	CASP2	caspase 2, apoptosis-related cysteine peptidase	NM_001224 /// NM_032982 /// NM_032983	0.000233502	1	0.0534122	0.000233502	1	0.0534122	1.39349	1.39349	sample up vs control	444.409	0.274987	0.00185631	1
216	200681_at	2739	GLO1	glyoxalase I	NM_006708	0.000236903	1	0.0534122	0.000236903	1	0.0534122	1.17045	1.17045	sample up vs control	440.121	0.0618685	0.000421715	1
4100	204566_at	8493	PPM1D	protein phosphatase, Mg2+/Mn2+ dependent, 1D	NM_003620	0.000237631	1	0.0534122	0.000237631	1	0.0534122	1.21454	1.21454	sample up vs control	439.218	0.094355	0.000644475	1
3188	203654_s_at	8161	COIL	coilin	NM_004645	0.000238029	1	0.0534122	0.000238029	1	0.0534122	1.07577	1.07577	sample up vs control	438.725	0.0133222	9.10976e-05	1
17468	218096_at	55326	AGPAT5	1-acylglycerol-3-phosphate O-acyltransferase 5	NM_018361	0.000242643	1	0.0534122	0.000242643	1	0.0534122	1.43192	1.43192	sample up vs control	433.115	0.321929	0.00222986	1
201	200666_s_at	3337	DNAJB1	DnaJ (Hsp40) homolog, subfamily B, member 1	NM_006145	0.000243561	1	0.0534122	0.000243561	1	0.0534122	1.23982	1.23982	sample up vs control	432.02	0.115418	0.000801478	1
13184	213797_at	91543	RSAD2	radical S-adenosyl methionine domain containing 2	NM_080657	0.000244381	1	0.0534122	0.000244381	1	0.0534122	0.517487	-1.93242	sample down vs control	431.048	1.08392	0.00754388	1
6021	206488_s_at	948	CD36	CD36 molecule (thrombospondin receptor)	NM_000072 /// NM_001001547 /// NM_001001548 /// NM_001127443 /// NM_001127444	0.000246462	1	0.0534122	0.000246462	1	0.0534122	0.207758	-4.8133	sample down vs control	428.604	6.16729	0.0431677	1
20895	221525_at	83637	ZMIZ2	zinc finger, MIZ-type containing 2	NM_031449 /// NM_174929	0.000249012	1	0.0534122	0.000249012	1	0.0534122	0.888964	-1.12491	sample down vs control	425.657	0.0345999	0.000243857	1
8535	209034_at	10957	PNRC1	proline-rich nuclear receptor coactivator 1	NM_006813	0.00024915	1	0.0534122	0.00024915	1	0.0534122	1.48361	1.48361	sample up vs control	425.499	0.388665	0.0027403	1
21628	222262_s_at	55500	ETNK1	ethanolamine kinase 1	NM_001039481 /// NM_018638	0.000249509	1	0.0534122	0.000249509	1	0.0534122	1.1983	1.1983	sample up vs control	425.089	0.0817359	0.000576839	1
1623	202088_at	25800	SLC39A6	solute carrier family 39 (zinc transporter), member 6	NM_001099406 /// NM_012319	0.000254185	1	0.0534122	0.000254185	1	0.0534122	1.33427	1.33427	sample up vs control	419.829	0.207721	0.00148432	1
2612	203076_s_at	4087	SMAD2	SMAD family member 2	NM_001003652 /// NM_001135937 /// NM_005901	0.000254381	1	0.0534122	0.000254381	1	0.0534122	1.21843	1.21843	sample up vs control	419.612	0.0974869	0.000696978	1
18781	219410_at	55076	TMEM45A	transmembrane protein 45A	NM_018004	0.000257576	1	0.0534122	0.000257576	1	0.0534122	0.289399	-3.45543	sample down vs control	416.116	3.84005	0.027685	1
4431	204897_at	5734	PTGER4	prostaglandin E receptor 4 (subtype EP4)	NM_000958	0.000258445	1	0.0534122	0.000258445	1	0.0534122	2.53537	2.53537	sample up vs control	415.176	2.1618	0.0156208	1
15753	216375_s_at	2119	ETV5	ets variant 5	NM_004454	0.000263286	1	0.0534122	0.000263286	1	0.0534122	0.87665	-1.14071	sample down vs control	410.042	0.0432865	0.000316698	1
140	200605_s_at	5573	PRKAR1A	protein kinase, cAMP-dependent, regulatory, type I, alpha	NM_001276289 /// NM_001276290 /// NM_001278433 /// NM_002734 /// NM_212471 /// NM_21247	0.000266108	1	0.0534122	0.000266108	1	0.0534122	1.46829	1.46829	sample up vs control	407.121	0.368481	0.00271527	1
8641	209140_x_at	3106	HLA-B	major histocompatibility complex, class I, B	NM_005514	0.000267807	1	0.0534122	0.000267807	1	0.0534122	0.591728	-1.68997	sample down vs control	405.387	0.687647	0.00508882	1
21434	222067_x_at	3017	HIST1H2BD	histone cluster 1, H2bd	NM_021063 /// NM_138720	0.000274151	1	0.0534122	0.000274151	1	0.0534122	0.687075	-1.45545	sample down vs control	399.072	0.351815	0.00264475	1
17115	217743_s_at	55754	TMEM30A	transmembrane protein 30A	NM_001143958 /// NM_018247	0.000279229	1	0.0534122	0.000279229	1	0.0534122	1.36124	1.36124	sample up vs control	394.19	0.237544	0.00180784	1
9860	210375_at	5733	PTGER3	prostaglandin E receptor 3 (subtype EP3)	NM_000957 /// NM_001126044 /// NM_198712 /// NM_198713 /// NM_198714 /// NM_198715 ///	0.000280605	1	0.0534122	0.000280605	1	0.0534122	0.933916	-1.07076	sample down vs control	392.893	0.0116748	8.91452e-05	1
13488	214102_at	---	---	---	---	0.000286768	1	0.0534122	0.000286768	1	0.0534122	1.08952	1.08952	sample up vs control	387.208	0.0183603	0.000142252	1
1436	201901_s_at	7528	YY1	YY1 transcription factor	NM_003403	0.000287018	1	0.0534122	0.000287018	1	0.0534122	1.16118	1.16118	sample up vs control	386.982	0.0557781	0.000432409	1
18374	219003_s_at	79694	MANEA	mannosidase, endo-alpha	NM_024641	0.000287721	1	0.0534122	0.000287721	1	0.0534122	1.49151	1.49151	sample up vs control	386.347	0.399201	0.00309981	1
21177	221810_at	376267	RAB15	RAB15, member RAS oncogene family	NM_198686	0.00029304	1	0.0534122	0.00029304	1	0.0534122	0.851642	-1.1742	sample down vs control	381.629	0.0644113	0.000506339	1
17092	217720_at	51142	CHCHD2	coiled-coil-helix-coiled-coil-helix domain containing 2	NM_016139	0.000294316	1	0.0534122	0.000294316	1	0.0534122	0.790929	-1.26434	sample down vs control	380.518	0.137402	0.00108327	1
21213	221846_s_at	57513	CASKIN2	CASK interacting protein 2	NM_001142643 /// NM_020753	0.000294903	1	0.0534122	0.000294903	1	0.0534122	0.904472	-1.10562	sample down vs control	380.01	0.0251786	0.000198774	1
4582	205048_s_at	5723	PSPH	phosphoserine phosphatase	NM_004577	0.000295388	1	0.0534122	0.000295388	1	0.0534122	0.471994	-2.11867	sample down vs control	379.592	1.40788	0.0111268	1
21242	221875_x_at	3134	HLA-F	major histocompatibility complex, class I, F	NM_001098478 /// NM_001098479 /// NM_018950	0.000295623	1	0.0534122	0.000295623	1	0.0534122	0.661984	-1.51061	sample down vs control	379.389	0.425017	0.0033608	1
8919	209419_at	8563	THOC5	THO complex 5	NM_001002877 /// NM_001002878 /// NM_001002879 /// NM_003678	0.000295694	1	0.0534122	0.000295694	1	0.0534122	1.60637	1.60637	sample up vs control	379.328	0.561106	0.00443763	1
21299	221932_s_at	51218	GLRX5	glutaredoxin 5	NM_016417	0.000296134	1	0.0534122	0.000296134	1	0.0534122	0.870866	-1.14828	sample down vs control	378.949	0.0477496	0.000378016	1
17602	218230_at	27236	ARFIP1	ADP-ribosylation factor interacting protein 1	NM_001025593 /// NM_001025595 /// NM_014447	0.00029637	1	0.0534122	0.00029637	1	0.0534122	1.13943	1.13943	sample up vs control	378.747	0.0425513	0.000337043	1
12500	213110_s_at	1287	COL4A5	collagen, type IV, alpha 5	NM_000495 /// NM_033380 /// NM_033381	0.000297307	1	0.0534122	0.000297307	1	0.0534122	0.261787	-3.8199	sample down vs control	377.946	4.48627	0.0356104	1
12634	213245_at	107	ADCY1	adenylate cyclase 1 (brain)	NM_021116	0.0003013	1	0.0536964	0.0003013	1	0.0536964	1.65009	1.65009	sample up vs control	374.578	0.626489	0.00501756	1
2366	202831_at	2877	GPX2	glutathione peroxidase 2 (gastrointestinal)	NM_002083 /// NR_046320 /// NR_046321	0.000314089	1	0.0552985	0.000314089	1	0.0552985	0.316468	-3.15987	sample down vs control	364.274	3.30619	0.0272283	1
4190	204656_at	6461	SHB	Src homology 2 domain containing adaptor protein B	NM_003028	0.000316076	1	0.0552985	0.000316076	1	0.0552985	0.821928	-1.21665	sample down vs control	362.736	0.09605	0.00079438	1
19404	220033_at	---	---	---	---	0.000317736	1	0.0552985	0.000317736	1	0.0552985	0.849563	-1.17708	sample down vs control	361.463	0.0663865	0.000550982	1
435	200900_s_at	4074	M6PR	mannose-6-phosphate receptor (cation dependent)	NM_001207024 /// NM_002355	0.000325427	1	0.055454	0.000325427	1	0.055454	1.19182	1.19182	sample up vs control	355.707	0.0769105	0.000648655	1
264	200729_s_at	10097	ACTR2	ARP2 actin-related protein 2 homolog (yeast)	NM_001005386 /// NM_005722	0.000328954	1	0.055454	0.000328954	1	0.055454	1.30386	1.30386	sample up vs control	353.143	0.175835	0.00149374	1
11810	212418_at	1997	ELF1	E74-like factor 1 (ets domain transcription factor)	NM_001145353 /// NM_172373	0.00032971	1	0.055454	0.00032971	1	0.055454	1.28236	1.28236	sample up vs control	352.599	0.154486	0.0013144	1
8917	209417_s_at	3430	IFI35	interferon-induced protein 35	NM_005533	0.000331235	1	0.055454	0.000331235	1	0.055454	0.494519	-2.02217	sample down vs control	351.509	1.23847	0.0105699	1
1397	201862_s_at	9208	LRRFIP1	leucine rich repeat (in FLII) interacting protein 1	NM_001137550 /// NM_001137551 /// NM_001137552 /// NM_001137553 /// NM_004735	0.000333451	1	0.055454	0.000333451	1	0.055454	1.26387	1.26387	sample up vs control	349.939	0.136973	0.00117426	1
21102	221735_at	57599	WDR48	WD repeat domain 48	NM_020839	0.000337173	1	0.055454	0.000337173	1	0.055454	1.26457	1.26457	sample up vs control	347.342	0.137622	0.00118865	1
14134	214751_at	90333	ZNF468	zinc finger protein 468	NM_001008801 /// NM_001277120 /// NM_199132 /// NR_102299 /// NR_102300 /// NR_102301	0.000342705	1	0.055454	0.000342705	1	0.055454	0.853265	-1.17197	sample down vs control	343.568	0.062893	0.000549175	1
14792	215411_s_at	10758	TRAF3IP2	TRAF3 interacting protein 2	NM_001164281 /// NM_001164282 /// NM_001164283 /// NM_147200 /// NM_147686 /// NR_02833	0.000342925	1	0.055454	0.000342925	1	0.055454	1.11997	1.11997	sample up vs control	343.42	0.0320614	0.000280077	1
8231	208729_x_at	3106	HLA-B	major histocompatibility complex, class I, B	NM_005514	0.000343842	1	0.055454	0.000343842	1	0.055454	0.565907	-1.76708	sample down vs control	342.804	0.809565	0.00708479	1
2825	203291_at	4850	CNOT4	CCR4-NOT transcription complex, subunit 4	NM_001008225 /// NM_001190847 /// NM_001190848 /// NM_001190849 /// NM_001190850 /// NM	0.000348219	1	0.055454	0.000348219	1	0.055454	1.18072	1.18072	sample up vs control	339.906	0.0689272	0.000608349	1
16244	216867_s_at	5154	PDGFA	platelet-derived growth factor alpha polypeptide	NM_002607 /// NM_033023	0.000350722	1	0.055454	0.000350722	1	0.055454	1.85996	1.85996	sample up vs control	338.275	0.961819	0.00852991	1
9639	210148_at	10114	HIPK3	homeodomain interacting protein kinase 3	NM_001048200 /// NM_001278162 /// NM_001278163 /// NM_005734	0.000351285	1	0.055454	0.000351285	1	0.055454	1.76145	1.76145	sample up vs control	337.911	0.800521	0.00710709	1
1557	202022_at	230	ALDOC	aldolase C, fructose-bisphosphate	NM_005165	0.000353048	1	0.055454	0.000353048	1	0.055454	1.22129	1.22129	sample up vs control	336.777	0.0998136	0.000889136	1
3709	204175_at	51042	ZNF593	zinc finger protein 593	NM_015871	0.000356135	1	0.055454	0.000356135	1	0.055454	0.62805	-1.59223	sample down vs control	334.814	0.540368	0.00484181	1
18047	218676_s_at	58488	PCTP	phosphatidylcholine transfer protein	NM_001102402 /// NM_021213	0.000357475	1	0.055454	0.000357475	1	0.055454	0.683468	-1.46313	sample down vs control	333.971	0.361752	0.00324955	1
2018	202483_s_at	5902	RANBP1	RAN binding protein 1	NM_002882	0.000359281	1	0.055454	0.000359281	1	0.055454	0.615215	-1.62545	sample down vs control	332.843	0.589409	0.00531249	1
13888	214502_at	8970	HIST1H2BJ	histone cluster 1, H2bj	NM_021058	0.000363302	1	0.055454	0.000363302	1	0.055454	0.562555	-1.7776	sample down vs control	330.365	0.82655	0.00750579	1
280	200745_s_at	2782	GNB1	guanine nucleotide binding protein (G protein), beta polypeptide 1	NM_002074	0.000366265	1	0.055454	0.000366265	1	0.055454	1.39571	1.39571	sample up vs control	328.568	0.277631	0.00253492	1
8948	209448_at	10553	HTATIP2	HIV-1 Tat interactive protein 2, 30kDa	NM_001098520 /// NM_001098521 /// NM_001098522 /// NM_001098523 /// NM_006410	0.000367158	1	0.055454	0.000367158	1	0.055454	0.849039	-1.1778	sample down vs control	328.031	0.06689	0.000611741	1
10449	210995_s_at	373	TRIM23	tripartite motif containing 23	NM_001656 /// NM_033227 /// NM_033228	0.000375962	1	0.055454	0.000375962	1	0.055454	1.76277	1.76277	sample up vs control	322.852	0.802646	0.00745834	1
4946	205412_at	38	ACAT1	acetyl-CoA acetyltransferase 1	NM_000019	0.000378455	1	0.055454	0.000378455	1	0.055454	1.30578	1.30578	sample up vs control	321.422	0.17779	0.00165941	1
11421	212028_at	58517	RBM25	RNA binding motif protein 25	NM_021239	0.000379329	1	0.055454	0.000379329	1	0.055454	1.67895	1.67895	sample up vs control	320.925	0.670607	0.00626882	1
18514	219143_s_at	54913	RPP25	ribonuclease P/MRP 25kDa subunit	NM_017793	0.00037961	1	0.055454	0.00037961	1	0.055454	0.73754	-1.35586	sample down vs control	320.765	0.231484	0.00216499	1
18119	218748_s_at	10640	EXOC5	exocyst complex component 5	NM_006544	0.000379964	1	0.055454	0.000379964	1	0.055454	1.57162	1.57162	sample up vs control	320.564	0.510519	0.00477769	1
858	201323_at	10969	EBNA1BP2	EBNA1 binding protein 2	NM_001159936 /// NM_006824	0.000380862	1	0.055454	0.000380862	1	0.055454	0.846483	-1.18136	sample down vs control	320.056	0.0693776	0.0006503	1
2699	203164_at	9197	SLC33A1	solute carrier family 33 (acetyl-CoA transporter), member 1	NM_001190992 /// NM_004733	0.000385839	1	0.0555766	0.000385839	1	0.0555766	1.40307	1.40307	sample up vs control	317.277	0.286459	0.0027086	1
12061	212669_at	818	CAMK2G	calcium/calmodulin-dependent protein kinase II gamma	NM_001204492 /// NM_001222 /// NM_172169 /// NM_172170 /// NM_172171 /// NM_172172 ///	0.000386694	1	0.0555766	0.000386694	1	0.0555766	0.705953	-1.41652	sample down vs control	316.806	0.302833	0.00286768	1
4738	205204_at	4828	NMB	neuromedin B	NM_021077 /// NM_205858	0.00039544	1	0.0564694	0.00039544	1	0.0564694	0.611246	-1.636	sample down vs control	312.082	0.605218	0.00581788	1
9131	209635_at	1174	AP1S1	adaptor-related protein complex 1, sigma 1 subunit	NM_001283 /// NM_057089	0.000401491	1	0.0569683	0.000401491	1	0.0569683	0.835241	-1.19726	sample down vs control	308.914	0.0809554	0.000786193	1
1366	201831_s_at	8615	USO1	USO1 vesicle transport factor	NM_003715	0.000406463	1	0.0572923	0.000406463	1	0.0572923	1.92964	1.92964	sample up vs control	306.37	1.0792	0.0105676	1
9743	210256_s_at	8394	PIP5K1A	phosphatidylinositol-4-phosphate 5-kinase, type I, alpha	NM_001135636 /// NM_001135637 /// NM_001135638 /// NM_003557	0.000408918	1	0.0572923	0.000408918	1	0.0572923	1.48086	1.48086	sample up vs control	305.133	0.385016	0.00378539	1
893	201358_s_at	1315	COPB1	coatomer protein complex, subunit beta 1	NM_001144061 /// NM_001144062 /// NM_016451	0.000417677	1	0.0581537	0.000417677	1	0.0581537	1.09392	1.09392	sample up vs control	300.819	0.0201283	0.000200735	1
735	201200_at	8804	CREG1	cellular repressor of E1A-stimulated genes 1	NM_003851	0.000425731	1	0.0582135	0.000425731	1	0.0582135	1.2914	1.2914	sample up vs control	296.982	0.163333	0.00164992	1
17645	218273_s_at	54704	PDP1	pyruvate dehyrogenase phosphatase catalytic subunit 1	NM_001161778 /// NM_001161779 /// NM_001161780 /// NM_001161781 /// NM_018444	0.000426178	1	0.0582135	0.000426178	1	0.0582135	2.28913	2.28913	sample up vs control	296.773	1.71305	0.0173168	1
18692	219321_at	64398	MPP5	membrane protein, palmitoylated 5 (MAGUK p55 subfamily member 5)	NM_001256550 /// NM_022474	0.000429712	1	0.0582135	0.000429712	1	0.0582135	1.22541	1.22541	sample up vs control	295.13	0.103204	0.00104907	1
1653	202118_s_at	8895	CPNE3	copine III	NM_003909	0.000430048	1	0.0582135	0.000430048	1	0.0582135	2.47423	2.47423	sample up vs control	294.975	2.04984	0.0208476	1
13285	213899_at	10988	METAP2	methionyl aminopeptidase 2	NM_006838	0.000433286	1	0.0582135	0.000433286	1	0.0582135	1.51197	1.51197	sample up vs control	293.492	0.426879	0.00436345	1
11302	211907_s_at	84612	PARD6B	par-6 partitioning defective 6 homolog beta (C. elegans)	NM_032521	0.000434503	1	0.0582135	0.000434503	1	0.0582135	2.4585	2.4585	sample up vs control	292.939	2.02107	0.0206978	1
19573	220202_s_at	54542	RC3H2	ring finger and CCCH-type domains 2	NM_001100588 /// NM_018835	0.000436399	1	0.0582135	0.000436399	1	0.0582135	1.63922	1.63922	sample up vs control	292.083	0.61006	0.00626596	1
19017	219646_at	54849	DEF8	differentially expressed in FDCP 8 homolog (mouse)	NM_001242816 /// NM_001242817 /// NM_001242818 /// NM_001242819 /// NM_001242820 /// NM	0.000440217	1	0.0582321	0.000440217	1	0.0582321	0.803482	-1.24458	sample down vs control	290.378	0.119571	0.00123533	1
20951	221582_at	92815	HIST3H2A	histone cluster 3, H2a	NM_033445	0.000441766	1	0.0582321	0.000441766	1	0.0582321	0.730014	-1.36984	sample down vs control	289.693	0.247343	0.00256143	1
1395	201860_s_at	5327	PLAT	plasminogen activator, tissue	NM_000930 /// NM_000931 /// NM_033011	0.000444502	1	0.058248	0.000444502	1	0.058248	1.26854	1.26854	sample up vs control	288.494	0.141315	0.00146952	1
7612	208096_s_at	81578	COL21A1	collagen, type XXI, alpha 1	NM_030820	0.000450831	1	0.0585749	0.000450831	1	0.0585749	2.65299	2.65299	sample up vs control	285.765	2.37767	0.0249611	1
8515	209014_at	9500	MAGED1	melanoma antigen family D, 1	NM_001005332 /// NM_001005333 /// NM_006986	0.000454041	1	0.0585749	0.000454041	1	0.0585749	1.19903	1.19903	sample up vs control	284.405	0.0822891	0.000868014	1
14819	215438_x_at	2935	GSPT1	G1 to S phase transition 1	NM_001130006 /// NM_001130007 /// NM_002094	0.000464404	1	0.0585749	0.000464404	1	0.0585749	1.08414	1.08414	sample up vs control	280.122	0.0163015	0.000174583	1
14383	215001_s_at	2752	GLUL	glutamate-ammonia ligase	NM_001033044 /// NM_001033056 /// NM_002065	0.000466496	1	0.0585749	0.000466496	1	0.0585749	1.47626	1.47626	sample up vs control	279.277	0.37894	0.00407059	1
20495	221125_s_at	27094	KCNMB3	potassium large conductance calcium-activated channel, subfamily M beta member 3	NM_001163677 /// NM_014407 /// NM_171828 /// NM_171829 /// NM_171830 /// NR_028135	0.000466519	1	0.0585749	0.000466519	1	0.0585749	0.911139	-1.09753	sample down vs control	279.268	0.0216299	0.000232356	1
6857	207326_at	685	BTC	betacellulin	NM_001729	0.000471748	1	0.0585749	0.000471748	1	0.0585749	0.516006	-1.93796	sample down vs control	277.182	1.09338	0.0118339	1
16760	217388_s_at	8942	KYNU	kynureninase	NM_001032998 /// NM_001199241 /// NM_003937	0.000472325	1	0.0585749	0.000472325	1	0.0585749	0.810575	-1.23369	sample down vs control	276.955	0.110158	0.00119324	1
14209	214827_at	84612	PARD6B	par-6 partitioning defective 6 homolog beta (C. elegans)	NM_032521	0.000474453	1	0.0585749	0.000474453	1	0.0585749	2.88015	2.88015	sample up vs control	276.119	2.79494	0.0303667	1
3669	204135_at	11259	FILIP1L	filamin A interacting protein 1-like	NM_001042459 /// NM_014890 /// NM_182909	0.000477153	1	0.0585749	0.000477153	1	0.0585749	1.6493	1.6493	sample up vs control	275.067	0.625291	0.00681969	1
12017	212625_at	8677	STX10	syntaxin 10	NM_001271609 /// NM_001271610 /// NM_001271611 /// NM_003765	0.000479478	1	0.0585749	0.000479478	1	0.0585749	0.694921	-1.43901	sample down vs control	274.17	0.330849	0.0036202	1
2424	202889_x_at	9053	MAP7	microtubule-associated protein 7	NM_001198608 /// NM_001198609 /// NM_001198611 /// NM_001198614 /// NM_001198615 /// NM	0.00047975	1	0.0585749	0.00047975	1	0.0585749	1.28655	1.28655	sample up vs control	274.065	0.158563	0.00173568	1
11656	212263_at	9444	QKI	QKI, KH domain containing, RNA binding	NM_006775 /// NM_206853 /// NM_206854 /// NM_206855	0.000480327	1	0.0585749	0.000480327	1	0.0585749	1.32202	1.32202	sample up vs control	273.844	0.194638	0.00213229	1
2351	202816_s_at	6760	SS18	synovial sarcoma translocation, chromosome 18	NM_001007559 /// NM_005637	0.00048549	1	0.0585749	0.00048549	1	0.0585749	1.20638	1.20638	sample up vs control	271.882	0.0879212	0.000970141	1
15903	216526_x_at	3107	HLA-C	major histocompatibility complex, class I, C	NM_001243042 /// NM_002117	0.0004859	1	0.0585749	0.0004859	1	0.0585749	0.672952	-1.48599	sample down vs control	271.727	0.391831	0.00432601	1
13183	213796_at	6698	SPRR1A	small proline-rich protein 1A	NM_001199828 /// NM_005987	0.000486437	1	0.0585749	0.000486437	1	0.0585749	0.24161	-4.1389	sample down vs control	271.525	5.0393	0.0556776	1
10242	210774_s_at	8031	NCOA4	nuclear receptor coactivator 4	NM_001145260 /// NM_001145261 /// NM_001145262 /// NM_001145263 /// NM_005437	0.000492051	1	0.0586269	0.000492051	1	0.0586269	1.665	1.665	sample up vs control	269.438	0.649197	0.00722835	1
8446	208944_at	7048	TGFBR2	transforming growth factor, beta receptor II (70/80kDa)	NM_001024847 /// NM_003242	0.000492491	1	0.0586269	0.000492491	1	0.0586269	0.676793	-1.47756	sample down vs control	269.276	0.380653	0.00424084	1
6191	206658_at	80761	UPK3B	uroplakin 3B	NM_030570 /// NM_182683 /// NM_182684	0.000495727	1	0.0586269	0.000495727	1	0.0586269	0.509149	-1.96406	sample down vs control	268.092	1.13803	0.0127348	1
14341	214959_s_at	8539	API5	apoptosis inhibitor 5	NM_001142930 /// NM_001142931 /// NM_001243747 /// NM_006595 /// NR_024625	0.000499504	1	0.0586269	0.000499504	1	0.0586269	1.34794	1.34794	sample up vs control	266.727	0.222665	0.00250441	1
8528	209027_s_at	10006	ABI1	abl-interactor 1	NM_001012750 /// NM_001012751 /// NM_001012752 /// NM_001178116 /// NM_001178119 /// NM	0.000500027	1	0.0586269	0.000500027	1	0.0586269	1.48966	1.48966	sample up vs control	266.539	0.39673	0.00446534	1
4936	205402_x_at	5645	PRSS2	protease, serine, 2 (trypsin 2)	NM_002770 /// XM_003960942 /// XM_003960943 /// XM_003960944	0.000508756	1	0.0588523	0.000508756	1	0.0588523	0.854514	-1.17026	sample down vs control	263.454	0.0617391	0.000703034	1
18848	219477_s_at	55901 /// 100887750	MRPS31P5 /// THSD1	mitochondrial ribosomal protein S31 pseudogene 5 /// thrombospondin, type I, domain con	NM_018676 /// NM_199263 /// NR_002816 /// NR_051963 /// NR_051964 /// NR_051965	0.00050926	1	0.0588523	0.00050926	1	0.0588523	1.08743	1.08743	sample up vs control	263.279	0.0175484	0.000199959	1
2962	203428_s_at	25842	ASF1A	anti-silencing function 1A histone chaperone	NM_014034	0.00051001	1	0.0588523	0.00051001	1	0.0588523	0.889339	-1.12443	sample down vs control	263.018	0.0343523	0.000391824	1
5081	205547_s_at	6876	TAGLN	transgelin	NM_001001522 /// NM_003186	0.000512735	1	0.0588523	0.000512735	1	0.0588523	0.866221	-1.15444	sample down vs control	262.077	0.051515	0.000589692	1
15757	216379_x_at	100133941	CD24	CD24 molecule	NM_013230	0.000520623	1	0.0588523	0.000520623	1	0.0588523	1.15758	1.15758	sample up vs control	259.399	0.0534809	0.000618517	1
2119	202584_at	4799	NFX1	nuclear transcription factor, X-box binding 1	NM_002504 /// NM_147133 /// NM_147134	0.000523255	1	0.0588523	0.000523255	1	0.0588523	0.921404	-1.0853	sample down vs control	258.521	0.0167355	0.000194207	1
1993	202458_at	11098	PRSS23	protease, serine, 23	NM_007173	0.000523434	1	0.0588523	0.000523434	1	0.0588523	0.726344	-1.37676	sample down vs control	258.461	0.25533	0.00296366	1
262	200727_s_at	10097	ACTR2	ARP2 actin-related protein 2 homolog (yeast)	NM_001005386 /// NM_005722	0.000526817	1	0.0588523	0.000526817	1	0.0588523	1.86423	1.86423	sample up vs control	257.343	0.968934	0.0112954	1
9981	210503_at	4110	MAGEA11	melanoma antigen family A, 11	NM_001011544 /// NM_005366	0.000528562	1	0.0588523	0.000528562	1	0.0588523	2.08552	2.08552	sample up vs control	256.771	1.34935	0.0157652	1
5344	205810_s_at	8976	WASL	Wiskott-Aldrich syndrome-like	NM_003941	0.000533771	1	0.0588523	0.000533771	1	0.0588523	1.16161	1.16161	sample up vs control	255.082	0.0560496	0.000659194	1
167	200632_s_at	10397	NDRG1	N-myc downstream regulated 1	NM_001135242 /// NM_001258432 /// NM_001258433 /// NM_006096	0.00053458	1	0.0588523	0.00053458	1	0.0588523	1.12345	1.12345	sample up vs control	254.822	0.033844	0.000398443	1
17632	218260_at	79016	DDA1	DET1 and DDB1 associated 1	NM_024050	0.00053895	1	0.0588523	0.00053895	1	0.0588523	0.7775	-1.28617	sample down vs control	253.43	0.158197	0.00187267	1
19479	220108_at	9630	GNA14	guanine nucleotide binding protein (G protein), alpha 14	NM_004297	0.000542397	1	0.0588523	0.000542397	1	0.0588523	1.87022	1.87022	sample up vs control	252.345	0.978936	0.0116381	1
6509	206976_s_at	10808	HSPH1	heat shock 105kDa/110kDa protein 1	NM_006644	0.000543717	1	0.0588523	0.000543717	1	0.0588523	1.21946	1.21946	sample up vs control	251.933	0.0983187	0.00117077	1
2520	202984_s_at	9529	BAG5	BCL2-associated athanogene 5	NM_001015048 /// NM_001015049 /// NM_004873	0.00054622	1	0.0588523	0.00054622	1	0.0588523	1.84329	1.84329	sample up vs control	251.155	0.934108	0.0111578	1
17522	218150_at	26225	ARL5A	ADP-ribosylation factor-like 5A	NM_001037174 /// NM_012097 /// NM_177985	0.000548283	1	0.0588523	0.000548283	1	0.0588523	0.792204	-1.2623	sample down vs control	250.518	0.135521	0.00162288	1
22105	54632_at	63892	THADA	thyroid adenoma associated	NM_001083953 /// NM_001271643 /// NM_001271644 /// NM_022065 /// NR_073394	0.000550265	1	0.0588523	0.000550265	1	0.0588523	0.628964	-1.58992	sample down vs control	249.911	0.536993	0.00644621	1
8051	208546_x_at	8345	HIST1H2BH	histone cluster 1, H2bh	NM_003524	0.00055178	1	0.0588523	0.00055178	1	0.0588523	0.665327	-1.50302	sample down vs control	249.449	0.414701	0.00498741	1
19050	219679_s_at	51322	WAC	WW domain containing adaptor with coiled-coil	NM_016628 /// NM_100264 /// NM_100486 /// NR_024557	0.000552516	1	0.0588523	0.000552516	1	0.0588523	1.84512	1.84512	sample up vs control	249.225	0.937149	0.0112807	1
759	201224_s_at	10250	SRRM1	serine/arginine repetitive matrix 1	NM_005839	0.00055499	1	0.0588523	0.00055499	1	0.0588523	2.18487	2.18487	sample up vs control	248.477	1.52564	0.0184199	1
2049	202514_at	1739	DLG1	discs, large homolog 1 (Drosophila)	NM_001098424 /// NM_001204386 /// NM_001204387 /// NM_001204388 /// NM_004087	0.000557429	1	0.0588523	0.000557429	1	0.0588523	1.24856	1.24856	sample up vs control	247.745	0.123086	0.00149048	1
652	201117_s_at	1363	CPE	carboxypeptidase E	NM_001873	0.000574273	1	0.0595794	0.000574273	1	0.0595794	1.85267	1.85267	sample up vs control	242.829	0.949681	0.0117327	1
6563	207030_s_at	1466	CSRP2	cysteine and glycine-rich protein 2	NM_001321	0.000575351	1	0.0595794	0.000575351	1	0.0595794	0.559915	-1.78598	sample down vs control	242.523	0.840118	0.0103923	1
10009	210534_s_at	27077	B9D1	B9 protein domain 1	NM_001243473 /// NM_001243475 /// NM_015681	0.000584296	1	0.0595794	0.000584296	1	0.0595794	0.676954	-1.47721	sample down vs control	240.017	0.380188	0.00475203	1
8982	209482_at	10248	POP7	processing of precursor 7, ribonuclease P/MRP subunit (S. cerevisiae)	NM_005837	0.0005909	1	0.0595794	0.0005909	1	0.0595794	0.757448	-1.32022	sample down vs control	238.207	0.19275	0.00242751	1
21713	222347_at	---	---	---	---	0.000598677	1	0.0595794	0.000598677	1	0.0595794	0.683743	-1.46254	sample down vs control	236.119	0.360988	0.00458652	1
22054	48808_at	1719	DHFR	dihydrofolate reductase	NM_000791	0.000599582	1	0.0595794	0.000599582	1	0.0595794	0.90081	-1.11011	sample down vs control	235.879	0.0272543	0.000346631	1
2154	202619_s_at	5352	PLOD2	procollagen-lysine, 2-oxoglutarate 5-dioxygenase 2	NM_000935 /// NM_182943	0.000600119	1	0.0595794	0.000600119	1	0.0595794	1.91457	1.91457	sample up vs control	235.737	1.05361	0.0134083	1
13378	213992_at	1288	COL4A6	collagen, type IV, alpha 6	NM_001847 /// NM_033641	0.000600463	1	0.0595794	0.000600463	1	0.0595794	0.166757	-5.99674	sample down vs control	235.646	8.01357	0.102021	1
9576	210085_s_at	8416	ANXA9	annexin A9	NM_003568	0.000602907	1	0.0595794	0.000602907	1	0.0595794	1.20683	1.20683	sample up vs control	235.002	0.0882736	0.00112689	1
8261	208759_at	23385	NCSTN	nicastrin	NM_015331	0.000603139	1	0.0595794	0.000603139	1	0.0595794	1.18497	1.18497	sample up vs control	234.941	0.0719415	0.000918633	1
4066	204532_x_at	54575 /// 54576 /// 54578 /// 54600 /// 54657 /// 54658	UGT1A1 /// UGT1A10 /// UGT1A4 /// UGT1A6 /// UGT1A8 /// UGT1A9	UDP glucuronosyltransferase 1 family, polypeptide A1 /// UDP glucuronosyltransferase 1	NM_000463 /// NM_001072 /// NM_007120 /// NM_019075 /// NM_019076 /// NM_021027 /// NM_	0.000604419	1	0.0595794	0.000604419	1	0.0595794	0.500908	-1.99637	sample down vs control	234.606	1.19373	0.0152647	1
1506	201971_s_at	523	ATP6V1A	ATPase, H+ transporting, lysosomal 70kDa, V1 subunit A	NM_001690	0.000607105	1	0.0595794	0.000607105	1	0.0595794	2.28418	2.28418	sample up vs control	233.906	1.70411	0.0218563	1
8429	208927_at	8405	SPOP	speckle-type POZ protein	NM_001007226 /// NM_001007227 /// NM_001007228 /// NM_001007229 /// NM_001007230 /// NM	0.000607834	1	0.0595794	0.000607834	1	0.0595794	1.2597	1.2597	sample up vs control	233.717	0.133134	0.00170892	1
9120	209623_at	64087	MCCC2	methylcrotonoyl-CoA carboxylase 2 (beta)	NM_022132	0.000609063	1	0.0595794	0.000609063	1	0.0595794	1.42346	1.42346	sample up vs control	233.4	0.311388	0.00400243	1
729	201194_at	6415	SEPW1	selenoprotein W, 1	NM_003009	0.000611792	1	0.0595794	0.000611792	1	0.0595794	0.777023	-1.28696	sample down vs control	232.698	0.15897	0.00204948	1
7083	207555_s_at	6915	TBXA2R	thromboxane A2 receptor	NM_001060 /// NM_201636	0.000612581	1	0.0595794	0.000612581	1	0.0595794	0.870637	-1.14858	sample down vs control	232.496	0.0479312	0.000618478	1
7469	207949_s_at	3382	ICA1	islet cell autoantigen 1, 69kDa	NM_001136020 /// NM_001276478 /// NM_004968 /// NM_022307 /// NM_022308	0.000615887	1	0.0595794	0.000615887	1	0.0595794	1.25256	1.25256	sample up vs control	231.655	0.126655	0.00164022	1
8949	209449_at	57819	LSM2	LSM2 homolog, U6 small nuclear RNA associated (S. cerevisiae)	NM_021177	0.000617753	1	0.0595794	0.000617753	1	0.0595794	0.822343	-1.21604	sample down vs control	231.183	0.0955554	0.00124	1
678	201143_s_at	1965	EIF2S1	eukaryotic translation initiation factor 2, subunit 1 alpha, 35kDa	NM_004094	0.000620464	1	0.0595794	0.000620464	1	0.0595794	1.42892	1.42892	sample up vs control	230.502	0.318182	0.00414116	1
8133	208629_s_at	3030	HADHA	hydroxyacyl-CoA dehydrogenase/3-ketoacyl-CoA thiolase/enoyl-CoA hydratase (trifunctiona	NM_000182	0.000622961	1	0.0595794	0.000622961	1	0.0595794	1.52244	1.52244	sample up vs control	229.879	0.441238	0.0057583	1
8378	208876_s_at	5062	PAK2	p21 protein (Cdc42/Rac)-activated kinase 2	NM_002577	0.000624374	1	0.0595794	0.000624374	1	0.0595794	1.38574	1.38574	sample up vs control	229.529	0.265818	0.0034743	1
2594	203058_s_at	9060	PAPSS2	3'-phosphoadenosine 5'-phosphosulfate synthase 2	NM_001015880 /// NM_004670	0.000628101	1	0.0595794	0.000628101	1	0.0595794	1.49392	1.49392	sample up vs control	228.611	0.402438	0.0052811	1
17567	218195_at	79624	C6orf211	chromosome 6 open reading frame 211	NM_024573	0.000632512	1	0.0595794	0.000632512	1	0.0595794	1.37966	1.37966	sample up vs control	227.535	0.258701	0.00341091	1
3281	203747_at	360	AQP3	aquaporin 3 (Gill blood group)	NM_004925	0.000635442	1	0.0595794	0.000635442	1	0.0595794	0.527083	-1.89724	sample down vs control	226.828	1.02431	0.0135474	1
19232	219861_at	55192	DNAJC17	DnaJ (Hsp40) homolog, subfamily C, member 17	NM_018163	0.000635577	1	0.0595794	0.000635577	1	0.0595794	0.756068	-1.32263	sample down vs control	226.795	0.19529	0.00258325	1
21246	221879_at	91860	CALML4	calmodulin-like 4	NM_001031733 /// NM_033429	0.000638853	1	0.0595794	0.000638853	1	0.0595794	0.755964	-1.32281	sample down vs control	226.011	0.195481	0.00259476	1
6169	206636_at	5922	RASA2	RAS p21 protein activator 2	NM_006506	0.000639033	1	0.0595794	0.000639033	1	0.0595794	1.46226	1.46226	sample up vs control	225.968	0.360632	0.00478782	1
11132	211725_s_at	637	BID	BH3 interacting domain death agonist	NM_001196 /// NM_001244567 /// NM_001244569 /// NM_001244570 /// NM_001244572 /// NM_19	0.000642936	1	0.0595794	0.000642936	1	0.0595794	0.664148	-1.50569	sample down vs control	225.043	0.418319	0.00557651	1
175	200640_at	7534	YWHAZ	tyrosine 3-monooxygenase/tryptophan 5-monooxygenase activation protein, zeta polypeptid	NM_001135699 /// NM_001135700 /// NM_001135701 /// NM_001135702 /// NM_003406 /// NM_14	0.000647077	1	0.0595794	0.000647077	1	0.0595794	1.4084	1.4084	sample up vs control	224.072	0.292907	0.0039216	1
9645	210154_at	4200	ME2	malic enzyme 2, NAD(+)-dependent, mitochondrial	NM_001168335 /// NM_002396	0.000648133	1	0.0595794	0.000648133	1	0.0595794	1.35018	1.35018	sample up vs control	223.826	0.225143	0.00301766	1
1287	201752_s_at	120	ADD3	adducin 3 (gamma)	NM_001121 /// NM_016824 /// NM_019903	0.000649419	1	0.0595794	0.000649419	1	0.0595794	1.2898	1.2898	sample up vs control	223.527	0.16176	0.00217101	1
11845	212453_at	26128	KIAA1279	KIAA1279	NM_015634	0.000651413	1	0.0595794	0.000651413	1	0.0595794	1.21093	1.21093	sample up vs control	223.066	0.0914903	0.00123045	1
4853	205319_at	8000	PSCA	prostate stem cell antigen	NM_005672 /// NR_033343	0.000652573	1	0.0595794	0.000652573	1	0.0595794	0.597673	-1.67316	sample down vs control	222.799	0.661697	0.0089098	1
20694	221324_at	50834	TAS2R1	taste receptor, type 2, member 1	NM_019599	0.000665247	1	0.0601246	0.000665247	1	0.0601246	1.06565	1.06565	sample up vs control	219.929	0.0100973	0.000137734	1
6474	206941_x_at	9723	SEMA3E	sema domain, immunoglobulin domain (Ig), short basic domain, secreted, (semaphorin) 3E	NM_001178129 /// NM_012431	0.000665476	1	0.0601246	0.000665476	1	0.0601246	0.57769	-1.73103	sample down vs control	219.878	0.752016	0.0102604	1
18036	218665_at	8322	FZD4	frizzled family receptor 4	NM_012193	0.000670696	1	0.0601246	0.000670696	1	0.0601246	1.29117	1.29117	sample up vs control	218.723	0.163107	0.00223717	1
10338	210876_at	303	ANXA2P1	annexin A2 pseudogene 1	NR_001562	0.000671351	1	0.0601246	0.000671351	1	0.0601246	0.824985	-1.21214	sample down vs control	218.579	0.0924474	0.00126884	1
11902	212510_at	23171	GPD1L	glycerol-3-phosphate dehydrogenase 1-like	NM_015141	0.00067204	1	0.0601246	0.00067204	1	0.0601246	1.50191	1.50191	sample up vs control	218.428	0.413193	0.00567498	1
5632	206099_at	5583	PRKCH	protein kinase C, eta	NM_006255	0.000689275	1	0.0606601	0.000689275	1	0.0606601	1.25151	1.25151	sample up vs control	214.732	0.125718	0.00175639	1
500	200965_s_at	3983	ABLIM1	actin binding LIM protein 1	NM_001003407 /// NM_001003408 /// NM_002313 /// NM_006720	0.000689301	1	0.0606601	0.000689301	1	0.0606601	0.494938	-2.02046	sample down vs control	214.726	1.23549	0.0172614	1
8672	209171_at	3704	ITPA	inosine triphosphatase (nucleoside triphosphate pyrophosphatase)	NM_001267623 /// NM_033453 /// NM_181493 /// NR_052000 /// NR_052001 /// NR_052002	0.000691059	1	0.0606601	0.000691059	1	0.0606601	0.798894	-1.25173	sample down vs control	214.358	0.125913	0.00176218	1
14283	214901_at	7554	ZNF8	zinc finger protein 8	NM_021089	0.000694457	1	0.0606601	0.000694457	1	0.0606601	1.17166	1.17166	sample up vs control	213.65	0.0626862	0.000880216	1
3069	203535_at	6280	S100A9	S100 calcium binding protein A9	NM_002965	0.000697126	1	0.0606601	0.000697126	1	0.0606601	0.241777	-4.13604	sample down vs control	213.099	5.03439	0.0708741	1
18166	218795_at	51205	ACP6	acid phosphatase 6, lysophosphatidic	NM_016361	0.000697247	1	0.0606601	0.000697247	1	0.0606601	0.563241	-1.77544	sample down vs control	213.074	0.82305	0.0115882	1
11904	212512_s_at	10498	CARM1	coactivator-associated arginine methyltransferase 1	NM_199141	0.000697301	1	0.0606601	0.000697301	1	0.0606601	0.786244	-1.27187	sample down vs control	213.063	0.14445	0.0020339	1
11306	211911_x_at	3106	HLA-B	major histocompatibility complex, class I, B	NM_005514	0.000699809	1	0.0606601	0.000699809	1	0.0606601	0.55254	-1.80982	sample down vs control	212.547	0.878975	0.0124063	1
1680	202145_at	4061	LY6E	lymphocyte antigen 6 complex, locus E	NM_001127213 /// NM_002346	0.000712065	1	0.0609237	0.000712065	1	0.0609237	0.518363	-1.92915	sample down vs control	210.074	1.07837	0.0153998	1
13899	214513_s_at	1385	CREB1	cAMP responsive element binding protein 1	NM_004379 /// NM_134442	0.000714224	1	0.0609237	0.000714224	1	0.0609237	1.39164	1.39164	sample up vs control	209.646	0.272787	0.00390354	1
21117	221750_at	3157	HMGCS1	3-hydroxy-3-methylglutaryl-CoA synthase 1 (soluble)	NM_001098272 /// NM_002130	0.000714581	1	0.0609237	0.000714581	1	0.0609237	1.2212	1.2212	sample up vs control	209.575	0.0997404	0.00142775	1
1075	201540_at	2273	FHL1	four and a half LIM domains 1	NM_001159699 /// NM_001159700 /// NM_001159701 /// NM_001159702 /// NM_001159703 /// NM	0.000716774	1	0.0609237	0.000716774	1	0.0609237	2.39014	2.39014	sample up vs control	209.142	1.89634	0.0272017	1
9072	209575_at	3588	IL10RB	interleukin 10 receptor, beta	NM_000628	0.000718693	1	0.0609237	0.000718693	1	0.0609237	0.727919	-1.37378	sample down vs control	208.766	0.251883	0.0036196	1
16970	217598_at	51550	CINP	cyclin-dependent kinase 2 interacting protein	NM_001177611 /// NM_001177612 /// NM_032630	0.000719259	1	0.0609237	0.000719259	1	0.0609237	0.809349	-1.23556	sample down vs control	208.655	0.111751	0.00160674	1
3824	204290_s_at	4329	ALDH6A1	aldehyde dehydrogenase 6 family, member A1	NM_005589	0.000723938	1	0.0610877	0.000723938	1	0.0610877	1.55981	1.55981	sample up vs control	207.745	0.493625	0.00712835	1
3417	203883_s_at	22841	RAB11FIP2	RAB11 family interacting protein 2 (class I)	NM_014904	0.000731929	1	0.0613085	0.000731929	1	0.0613085	1.41297	1.41297	sample up vs control	206.212	0.298481	0.00434234	1
8423	208921_s_at	6717	SRI	sorcin	NM_001256891 /// NM_001256892 /// NM_003130 /// NM_198901	0.000734645	1	0.0613085	0.000734645	1	0.0613085	0.774072	-1.29187	sample down vs control	205.698	0.163801	0.00238896	1
1218	201683_x_at	9878	TOX4	TOX high mobility group box family member 4	NM_014828	0.00073481	1	0.0613085	0.00073481	1	0.0613085	1.56993	1.56993	sample up vs control	205.667	0.508091	0.00741137	1
8007	208502_s_at	5307	PITX1	paired-like homeodomain 1	NM_002653	0.000742578	1	0.0617254	0.000742578	1	0.0617254	0.552992	-1.80834	sample down vs control	204.213	0.876552	0.012877	1
903	201368_at	678	ZFP36L2	ZFP36 ring finger protein-like 2	NM_006887	0.000746624	1	0.061803	0.000746624	1	0.061803	0.685294	-1.45923	sample down vs control	203.466	0.3567	0.00525935	1
2957	203423_at	5947	RBP1	retinol binding protein 1, cellular	NM_001130992 /// NM_001130993 /// NM_002899	0.000751329	1	0.061803	0.000751329	1	0.061803	0.592438	-1.68794	sample down vs control	202.606	0.684509	0.0101356	1
8411	208909_at	7386	UQCRFS1	ubiquinol-cytochrome c reductase, Rieske iron-sulfur polypeptide 1	NM_006003	0.000751835	1	0.061803	0.000751835	1	0.061803	0.872264	-1.14644	sample down vs control	202.514	0.0466479	0.000691033	1
3181	203647_s_at	2230	FDX1	ferredoxin 1	NM_004109	0.000766349	1	0.0621902	0.000766349	1	0.0621902	0.723368	-1.38242	sample down vs control	199.918	0.261928	0.00393053	1
67	200039_s_at	5690	PSMB2	proteasome (prosome, macropain) subunit, beta type, 2	NM_001199779 /// NM_001199780 /// NM_002794	0.000771319	1	0.0621902	0.000771319	1	0.0621902	0.746927	-1.33882	sample down vs control	199.048	0.212649	0.00320499	1
19812	220441_at	79962	DNAJC22	DnaJ (Hsp40) homolog, subfamily C, member 22	NM_024902	0.000774184	1	0.0621902	0.000774184	1	0.0621902	0.66803	-1.49694	sample down vs control	198.551	0.406489	0.00614184	1
863	201328_at	2114	ETS2	v-ets erythroblastosis virus E26 oncogene homolog 2 (avian)	NM_001256295 /// NM_005239	0.000774273	1	0.0621902	0.000774273	1	0.0621902	0.798871	-1.25177	sample down vs control	198.535	0.125945	0.00190311	1
8933	209433_s_at	5471	PPAT	phosphoribosyl pyrophosphate amidotransferase	NM_002703	0.000775631	1	0.0621902	0.000775631	1	0.0621902	1.38555	1.38555	sample up vs control	198.301	0.2656	0.00401814	1
17718	218346_s_at	27244	SESN1	sestrin 1	NM_001199933 /// NM_001199934 /// NM_014454	0.000775875	1	0.0621902	0.000775875	1	0.0621902	1.27058	1.27058	sample up vs control	198.259	0.14323	0.00216732	1
1115	201580_s_at	56255	TMX4	thioredoxin-related transmembrane protein 4	NM_021156	0.000776087	1	0.0621902	0.000776087	1	0.0621902	1.22521	1.22521	sample up vs control	198.222	0.103039	0.00155944	1
13498	214112_s_at	91966 /// 541578	CXorf40A /// CXorf40B	chromosome X open reading frame 40A /// chromosome X open reading frame 40B	NM_001013845 /// NM_001171907 /// NM_001171908 /// NM_001171909 /// NM_178124 /// XM_00	0.000782453	1	0.0623877	0.000782453	1	0.0623877	0.726489	-1.37648	sample down vs control	197.133	0.255011	0.0038808	1
8626	209125_at	3853	KRT6A	keratin 6A	NM_005554	0.000785749	1	0.0623877	0.000785749	1	0.0623877	0.293552	-3.40655	sample down vs control	196.574	3.75231	0.0572655	1
18313	218942_at	79837	PIP4K2C	phosphatidylinositol-5-phosphate 4-kinase, type II, gamma	NM_001146258 /// NM_001146259 /// NM_001146260 /// NM_024779	0.000786952	1	0.0623877	0.000786952	1	0.0623877	1.16299	1.16299	sample up vs control	196.371	0.0569448	0.000869955	1
5326	205792_at	8839	WISP2	WNT1 inducible signaling pathway protein 2	NM_003881	0.000791661	1	0.0625015	0.000791661	1	0.0625015	0.429694	-2.32723	sample down vs control	195.582	1.78203	0.0273342	1
22059	49111_at	408	ARRB1	arrestin, beta 1	NM_004041 /// NM_020251	0.00079657	1	0.0625015	0.00079657	1	0.0625015	0.785053	-1.2738	sample down vs control	194.768	0.146276	0.00225308	1
12677	213289_at	139322	APOOL	apolipoprotein O-like	NM_198450	0.000796805	1	0.0625015	0.000796805	1	0.0625015	1.35182	1.35182	sample up vs control	194.729	0.226968	0.00349667	1
3664	204130_at	3291	HSD11B2	hydroxysteroid (11-beta) dehydrogenase 2	NM_000196	0.000805945	1	0.0627617	0.000805945	1	0.0627617	0.879545	-1.13695	sample down vs control	193.236	0.0411461	0.000638795	1
18568	219197_s_at	57758	SCUBE2	signal peptide, CUB domain, EGF-like 2	NM_001170690 /// NM_020974	0.000812704	1	0.0627617	0.000812704	1	0.0627617	1.9187	1.9187	sample up vs control	192.15	1.06061	0.0165591	1
297	200762_at	1808	DPYSL2	dihydropyrimidinase-like 2	NM_001197293 /// NM_001244604 /// NM_001386	0.000816279	1	0.0627617	0.000816279	1	0.0627617	1.29903	1.29903	sample up vs control	191.582	0.170948	0.00267689	1
2171	202636_at	7844	RNF103	ring finger protein 103	NM_001198951 /// NM_001198952 /// NM_005667	0.000820285	1	0.0627617	0.000820285	1	0.0627617	1.34474	1.34474	sample up vs control	190.95	0.219135	0.00344282	1
12688	213300_at	23130	ATG2A	autophagy related 2A	NM_015104	0.000820818	1	0.0627617	0.000820818	1	0.0627617	0.73197	-1.36618	sample down vs control	190.866	0.243156	0.00382189	1
1462	201927_s_at	8502	PKP4	plakophilin 4	NM_001005476 /// NM_003628	0.000827213	1	0.0627617	0.000827213	1	0.0627617	3.03698	3.03698	sample up vs control	189.869	3.08214	0.048699	1
12360	212970_at	323	APBB2	amyloid beta (A4) precursor protein-binding, family B, member 2	NM_001166050 /// NM_001166051 /// NM_001166052 /// NM_001166053 /// NM_001166054 /// NM	0.000828597	1	0.0627617	0.000828597	1	0.0627617	0.695381	-1.43806	sample down vs control	189.654	0.329649	0.00521446	1
3694	204160_s_at	22875	ENPP4	ectonucleotide pyrophosphatase/phosphodiesterase 4 (putative)	NM_014936	0.000834335	1	0.0627617	0.000834335	1	0.0627617	1.68866	1.68866	sample up vs control	188.773	0.68562	0.0108959	1
544	201009_s_at	10628 /// 101060503	LOC101060503 /// TXNIP	thioredoxin-interacting protein-like /// thioredoxin interacting protein	NM_006472 /// XM_003960169 /// XM_003960170	0.000842773	1	0.0627617	0.000842773	1	0.0627617	1.5211	1.5211	sample up vs control	187.495	0.439401	0.00703062	1
9744	210257_x_at	8450	CUL4B	cullin 4B	NM_001079872 /// NM_003588	0.000847513	1	0.0627617	0.000847513	1	0.0627617	1.225	1.225	sample up vs control	186.786	0.102869	0.00165219	1
1654	202119_s_at	8895	CPNE3	copine III	NM_003909	0.000851095	1	0.0627617	0.000851095	1	0.0627617	1.36935	1.36935	sample up vs control	186.255	0.246784	0.00397494	1
636	201101_s_at	9774	BCLAF1	BCL2-associated transcription factor 1	NM_001077440 /// NM_001077441 /// NM_014739	0.00085169	1	0.0627617	0.00085169	1	0.0627617	1.50924	1.50924	sample up vs control	186.167	0.423144	0.00681877	1
3023	203489_at	10572	SIVA1	SIVA1, apoptosis-inducing factor	NM_006427 /// NM_021709	0.00085492	1	0.0627617	0.00085492	1	0.0627617	0.616126	-1.62304	sample down vs control	185.692	0.585823	0.00946444	1
17089	217717_s_at	7529	YWHAB	tyrosine 3-monooxygenase/tryptophan 5-monooxygenase activation protein, beta polypeptid	NM_003404 /// NM_139323	0.000856131	1	0.0627617	0.000856131	1	0.0627617	1.18519	1.18519	sample up vs control	185.514	0.0721027	0.00116599	1
2428	202893_at	10497	UNC13B	unc-13 homolog B (C. elegans)	NM_006377	0.000856967	1	0.0627617	0.000856967	1	0.0627617	1.56121	1.56121	sample up vs control	185.392	0.495624	0.00802014	1
3798	204264_at	1376	CPT2	carnitine palmitoyltransferase 2	NM_000098	0.000857266	1	0.0627617	0.000857266	1	0.0627617	0.81434	-1.22799	sample down vs control	185.349	0.10535	0.00170516	1
16181	216804_s_at	10611	PDLIM5	PDZ and LIM domain 5	NM_001011513 /// NM_001011515 /// NM_001011516 /// NM_001256425 /// NM_001256426 /// NM	0.000860124	1	0.0627617	0.000860124	1	0.0627617	1.44459	1.44459	sample up vs control	184.932	0.337917	0.00548174	1
2907	203373_at	8835	SOCS2	suppressor of cytokine signaling 2	NM_001270467 /// NM_001270468 /// NM_001270469 /// NM_001270470 /// NM_001270471 /// NM	0.000860334	1	0.0627617	0.000860334	1	0.0627617	1.72589	1.72589	sample up vs control	184.902	0.743889	0.0120695	1
14476	215095_at	---	---	---	---	0.000863176	1	0.0627617	0.000863176	1	0.0627617	1.30275	1.30275	sample up vs control	184.491	0.174708	0.00284093	1
1265	201730_s_at	7175	TPR	translocated promoter region, nuclear basket protein	NM_003292	0.000871859	1	0.0627617	0.000871859	1	0.0627617	2.04563	2.04563	sample up vs control	183.248	1.27939	0.0209452	1
22116	56197_at	57048 /// 100529211	C17orf61-PLSCR3 /// PLSCR3	C17orf61-PLSCR3 readthrough /// phospholipid scramblase 3	NM_001201576 /// NM_020360 /// NR_037719	0.000876811	1	0.0627617	0.000876811	1	0.0627617	0.938258	-1.06581	sample down vs control	182.548	0.0101443	0.000166712	1
458	200923_at	3959	LGALS3BP	lectin, galactoside-binding, soluble, 3 binding protein	NM_005567	0.000878059	1	0.0627617	0.000878059	1	0.0627617	0.604684	-1.65376	sample down vs control	182.373	0.632049	0.0103971	1
10257	210790_s_at	56681	SAR1A	SAR1 homolog A (S. cerevisiae)	NM_001142648 /// NM_020150	0.000883069	1	0.0627617	0.000883069	1	0.0627617	1.27465	1.27465	sample up vs control	181.673	0.147083	0.00242881	1
12083	212691_at	23511	NUP188	nucleoporin 188kDa	NM_015354	0.000891281	1	0.0627617	0.000891281	1	0.0627617	0.864271	-1.15704	sample down vs control	180.541	0.0531442	0.000883084	1
22099	53912_at	29916	SNX11	sorting nexin 11	NM_013323 /// NM_152244	0.000892888	1	0.0627617	0.000892888	1	0.0627617	0.902585	-1.10793	sample down vs control	180.321	0.0262372	0.000436507	1
177	200642_at	6647	SOD1	superoxide dismutase 1, soluble	NM_000454	0.00089389	1	0.0627617	0.00089389	1	0.0627617	0.885228	-1.12965	sample down vs control	180.185	0.0371202	0.000618035	1
13215	213828_x_at	3020 /// 3021 /// 440926	H3F3A /// H3F3AP4 /// H3F3B	H3 histone, family 3A /// H3 histone, family 3A, pseudogene 4 /// H3 histone, family 3B	NM_002107 /// NM_005324 /// NR_002315	0.000900702	1	0.0627617	0.000900702	1	0.0627617	0.872272	-1.14643	sample down vs control	179.263	0.0466416	0.000780555	1
2057	202522_at	23760	PITPNB	phosphatidylinositol transfer protein, beta	NM_012399	0.000903979	1	0.0627617	0.000903979	1	0.0627617	0.869266	-1.1504	sample down vs control	178.824	0.0490284	0.000822515	1
8377	208875_s_at	5062	PAK2	p21 protein (Cdc42/Rac)-activated kinase 2	NM_002577	0.000904855	1	0.0627617	0.000904855	1	0.0627617	1.48648	1.48648	sample up vs control	178.707	0.392484	0.00658874	1
8754	209253_at	10174	SORBS3	sorbin and SH3 domain containing 3	NM_001018003 /// NM_005775	0.000905992	1	0.0627617	0.000905992	1	0.0627617	1.07097	1.07097	sample up vs control	178.555	0.0117421	0.000197286	1
17299	217927_at	28972	SPCS1	signal peptidase complex subunit 1 homolog (S. cerevisiae)	NM_014041	0.00090648	1	0.0627617	0.00090648	1	0.0627617	0.83481	-1.19788	sample down vs control	178.49	0.0814199	0.00136848	1
20958	221589_s_at	4329	ALDH6A1	aldehyde dehydrogenase 6 family, member A1	NM_005589	0.000912922	1	0.0627617	0.000912922	1	0.0627617	1.42573	1.42573	sample up vs control	177.638	0.314208	0.00530642	1
11344	211949_s_at	9221	NOLC1	nucleolar and coiled-body phosphoprotein 1	NM_004741	0.000914215	1	0.0627617	0.000914215	1	0.0627617	1.18907	1.18907	sample up vs control	177.469	0.074899	0.00126612	1
14403	215022_x_at	7582	ZNF33B	zinc finger protein 33B	NM_006955	0.000915708	1	0.0627617	0.000915708	1	0.0627617	1.22722	1.22722	sample up vs control	177.273	0.104711	0.00177204	1
1805	202270_at	2633	GBP1	guanylate binding protein 1, interferon-inducible	NM_002053	0.00091594	1	0.0627617	0.00091594	1	0.0627617	0.357173	-2.79976	sample down vs control	177.243	2.64736	0.044809	1
19512	220141_at	79864	C11orf63	chromosome 11 open reading frame 63	NM_024806 /// NM_199124	0.000916807	1	0.0627617	0.000916807	1	0.0627617	1.25673	1.25673	sample up vs control	177.129	0.130426	0.002209	1
2855	203321_s_at	22850	ADNP2	ADNP homeobox 2	NM_014913	0.000918641	1	0.0627617	0.000918641	1	0.0627617	1.41139	1.41139	sample up vs control	176.89	0.296548	0.00502936	1
2298	202763_at	836	CASP3	caspase 3, apoptosis-related cysteine peptidase	NM_004346 /// NM_032991	0.000920163	1	0.0627617	0.000920163	1	0.0627617	0.704196	-1.42006	sample down vs control	176.693	0.307185	0.00521558	1
12578	213189_at	84864	MINA	MYC induced nuclear antigen	NM_001042533 /// NM_001261829 /// NM_032778 /// NM_153182	0.000920195	1	0.0627617	0.000920195	1	0.0627617	1.40503	1.40503	sample up vs control	176.688	0.288824	0.00490396	1
9358	209865_at	23443	SLC35A3	solute carrier family 35 (UDP-N-acetylglucosamine (UDP-GlcNAc) transporter), member A3	NM_001271684 /// NM_001271685 /// NM_012243	0.000920901	1	0.0627617	0.000920901	1	0.0627617	1.32054	1.32054	sample up vs control	176.597	0.193087	0.00328014	1
666	201131_s_at	999	CDH1	cadherin 1, type 1, E-cadherin (epithelial)	NM_004360	0.000929366	1	0.0627617	0.000929366	1	0.0627617	1.19216	1.19216	sample up vs control	175.508	0.07716	0.00131891	1
6043	206510_at	10736	SIX2	SIX homeobox 2	NM_016932	0.000930872	1	0.0627617	0.000930872	1	0.0627617	0.536792	-1.86292	sample down vs control	175.317	0.966746	0.0165429	1
8536	209035_at	4192	MDK	midkine (neurite growth-promoting factor 2)	NM_001012333 /// NM_001012334 /// NM_001270550 /// NM_001270551 /// NM_001270552 /// NM	0.000932263	1	0.0627617	0.000932263	1	0.0627617	0.558163	-1.79159	sample down vs control	175.14	0.849223	0.0145465	1
16182	216805_at	---	---	---	---	0.000935145	1	0.0627617	0.000935145	1	0.0627617	1.04231	1.04231	sample up vs control	174.775	0.00428858	7.36134e-05	1
9361	209868_s_at	5937	RBMS1	RNA binding motif, single stranded interacting protein 1	NM_002897 /// NM_016836 /// NM_016839	0.000936244	1	0.0627617	0.000936244	1	0.0627617	0.85791	-1.16562	sample down vs control	174.636	0.0586636	0.00100776	1
4631	205097_at	1836	SLC26A2	solute carrier family 26 (sulfate transporter), member 2	NM_000112	0.000938596	1	0.0627617	0.000938596	1	0.0627617	1.74955	1.74955	sample up vs control	174.34	0.781463	0.0134472	1
10943	211530_x_at	3135	HLA-G	major histocompatibility complex, class I, G	NM_002127 /// XM_003960994	0.000940048	1	0.0627617	0.000940048	1	0.0627617	0.717209	-1.39429	sample down vs control	174.158	0.275945	0.00475335	1
3282	203748_x_at	5937	RBMS1	RNA binding motif, single stranded interacting protein 1	NM_002897 /// NM_016836 /// NM_016839	0.000942175	1	0.0627617	0.000942175	1	0.0627617	0.857524	-1.16615	sample down vs control	173.892	0.0590085	0.00101802	1
1367	201832_s_at	8615	USO1	USO1 vesicle transport factor	NM_003715	0.000942595	1	0.0627617	0.000942595	1	0.0627617	1.3691	1.3691	sample up vs control	173.84	0.246496	0.00425384	1
17614	218242_s_at	51111	SUV420H1	suppressor of variegation 4-20 homolog 1 (Drosophila)	NM_016028 /// NM_017635	0.000943704	1	0.0627617	0.000943704	1	0.0627617	1.24652	1.24652	sample up vs control	173.702	0.121278	0.00209458	1
12483	213093_at	5578	PRKCA	protein kinase C, alpha	NM_002737	0.000946047	1	0.0627617	0.000946047	1	0.0627617	0.30236	-3.30731	sample down vs control	173.411	3.57348	0.0618211	1
21521	222154_s_at	26010	SPATS2L	spermatogenesis associated, serine-rich 2-like	NM_001100422 /// NM_001100423 /// NM_001100424 /// NM_015535	0.000949283	1	0.0627617	0.000949283	1	0.0627617	0.764506	-1.30803	sample down vs control	173.011	0.180095	0.00312282	1
5176	205642_at	11064	CNTRL	centriolin	NM_007018	0.000949441	1	0.0627617	0.000949441	1	0.0627617	0.843238	-1.1859	sample down vs control	172.992	0.0726122	0.00125923	1
18547	219176_at	79568	C2orf47	chromosome 2 open reading frame 47	NM_024520	0.000955156	1	0.0629527	0.000955156	1	0.0629527	0.854066	-1.17087	sample down vs control	172.291	0.0621519	0.00108221	1
4657	205123_s_at	8577 /// 100526694	MSANTD3-TMEFF1 /// TMEFF1	MSANTD3-TMEFF1 readthrough /// transmembrane protein with EGF-like and two follistatin-	NM_001198812 /// NM_003692	0.000959069	1	0.0629804	0.000959069	1	0.0629804	1.16768	1.16768	sample up vs control	171.816	0.0600192	0.00104797	1
16923	217551_at	10819	OR7E14P	olfactory receptor, family 7, subfamily E, member 14 pseudogene	NR_045002	0.000963626	1	0.0629804	0.000963626	1	0.0629804	0.730782	-1.3684	sample down vs control	171.266	0.245693	0.00430369	1
4598	205064_at	6699	SPRR1B	small proline-rich protein 1B	NM_003125	0.000964058	1	0.0629804	0.000964058	1	0.0629804	0.267556	-3.73754	sample down vs control	171.214	4.34153	0.0760719	1
7154	207626_s_at	6542	SLC7A2	solute carrier family 7 (cationic amino acid transporter, y+ system), member 2	NM_001008539 /// NM_001164771 /// NM_003046	0.000971655	1	0.0631175	0.000971655	1	0.0631175	1.7335	1.7335	sample up vs control	170.308	0.755928	0.0133157	1
3582	204048_s_at	9749	PHACTR2	phosphatase and actin regulator 2	NM_001100164 /// NM_001100165 /// NM_001100166 /// NM_014721	0.000971824	1	0.0631175	0.000971824	1	0.0631175	1.89764	1.89764	sample up vs control	170.288	1.02499	0.0180573	1
790	201255_x_at	7917	BAG6	BCL2-associated athanogene 6	NM_001098534 /// NM_001199697 /// NM_001199698 /// NM_004639 /// NM_080702 /// NM_08070	0.000985907	1	0.0638461	0.000985907	1	0.0638461	1.05936	1.05936	sample up vs control	168.64	0.00830586	0.000147756	1
15096	215716_s_at	490	ATP2B1	ATPase, Ca++ transporting, plasma membrane 1	NM_001001323 /// NM_001682	0.000989903	1	0.0639061	0.000989903	1	0.0639061	0.740173	-1.35104	sample down vs control	168.179	0.226095	0.00403311	1
9029	209529_at	8612	PPAP2C	phosphatidic acid phosphatase type 2C	NM_003712 /// NM_177526 /// NM_177543	0.000992571	1	0.0639061	0.000992571	1	0.0639061	0.807625	-1.2382	sample down vs control	167.874	0.114016	0.00203753	1
19284	219913_s_at	51340	CRNKL1	crooked neck pre-mRNA splicing factor-like 1 (Drosophila)	NM_016652	0.000995629	1	0.0639182	0.000995629	1	0.0639182	1.39169	1.39169	sample up vs control	167.525	0.272853	0.0048862	1
2782	203247_s_at	7572	ZNF24	zinc finger protein 24	NM_006965	0.00100049	1	0.0640455	0.00100049	1	0.0640455	1.87613	1.87613	sample up vs control	166.974	0.98884	0.0177663	1
8499	208998_at	7351	UCP2	uncoupling protein 2 (mitochondrial, proton carrier)	NM_003355	0.00101253	1	0.0643485	0.00101253	1	0.0643485	1.24171	1.24171	sample up vs control	165.628	0.117061	0.0021203	1
8844	209344_at	7171	TPM4	tropomyosin 4	NM_001145160 /// NM_003290	0.00101514	1	0.0643485	0.00101514	1	0.0643485	1.26659	1.26659	sample up vs control	165.341	0.139496	0.00253107	1
7260	207732_s_at	1741	DLG3	discs, large homolog 3 (Drosophila)	NM_001166278 /// NM_020730 /// NM_021120	0.00101546	1	0.0643485	0.00101546	1	0.0643485	1.20792	1.20792	sample up vs control	165.306	0.0891273	0.0016175	1
17864	218492_s_at	80764	THAP7	THAP domain containing 7	NM_001008695 /// NM_001008696 /// NM_030573	0.00101863	1	0.0643485	0.00101863	1	0.0643485	0.763918	-1.30904	sample down vs control	164.957	0.181128	0.00329411	1
11812	212420_at	1997	ELF1	E74-like factor 1 (ets domain transcription factor)	NM_001145353 /// NM_172373	0.00102035	1	0.0643485	0.00102035	1	0.0643485	3.36799	3.36799	sample up vs control	164.769	3.68294	0.0670564	1
20862	221492_s_at	64422	ATG3	autophagy related 3	NM_022488	0.00102499	1	0.0643485	0.00102499	1	0.0643485	0.883155	-1.1323	sample down vs control	164.264	0.0385618	0.000704264	1
13339	213953_at	54474	KRT20	keratin 20	NM_019010	0.00103226	1	0.0643485	0.00103226	1	0.0643485	0.0771667	-12.959	sample down vs control	163.481	16.3914	0.300795	1
17163	217791_s_at	5832	ALDH18A1	aldehyde dehydrogenase 18 family, member A1	NM_001017423 /// NM_002860	0.00103418	1	0.0643485	0.00103418	1	0.0643485	1.35927	1.35927	sample up vs control	163.275	0.235318	0.00432371	1
164	200629_at	7453	WARS	tryptophanyl-tRNA synthetase	NM_004184 /// NM_173701 /// NM_213645 /// NM_213646	0.00103529	1	0.0643485	0.00103529	1	0.0643485	0.851275	-1.17471	sample down vs control	163.157	0.0647579	0.00119071	1
17674	218302_at	55851	PSENEN	presenilin enhancer 2 homolog (C. elegans)	NM_172341	0.00103559	1	0.0643485	0.00103559	1	0.0643485	0.746474	-1.33963	sample down vs control	163.124	0.213535	0.00392709	1
17937	218565_at	51490	C9orf114	chromosome 9 open reading frame 114	NM_016390	0.00103863	1	0.0643485	0.00103863	1	0.0643485	0.760508	-1.31491	sample down vs control	162.801	0.187196	0.00344953	1
8028	208523_x_at	8339 /// 8343 /// 8344 /// 8346 /// 8347	HIST1H2BC /// HIST1H2BE /// HIST1H2BF /// HIST1H2BG /// HIST1H2BI	histone cluster 1, H2bc /// histone cluster 1, H2be /// histone cluster 1, H2bf /// his	NM_003518 /// NM_003522 /// NM_003523 /// NM_003525 /// NM_003526	0.00104148	1	0.0643485	0.00104148	1	0.0643485	0.697783	-1.43311	sample down vs control	162.501	0.323419	0.00597079	1
9238	209743_s_at	83737	ITCH	itchy E3 ubiquitin protein ligase	NM_001257137 /// NM_001257138 /// NM_031483	0.00104277	1	0.0643485	0.00104277	1	0.0643485	1.63432	1.63432	sample up vs control	162.364	0.602685	0.0111358	1
18079	218708_at	29107	NXT1	NTF2-like export factor 1	NM_013248	0.00104934	1	0.0644201	0.00104934	1	0.0644201	0.724357	-1.38053	sample down vs control	161.676	0.259724	0.00481934	1
5526	205992_s_at	3600	IL15	interleukin 15	NM_000585 /// NM_172174 /// NM_172175 /// NR_037840	0.00105011	1	0.0644201	0.00105011	1	0.0644201	0.651011	-1.53607	sample down vs control	161.596	0.46016	0.0085428	1
709	201174_s_at	54386	TERF2IP	telomeric repeat binding factor 2, interacting protein	NM_018975	0.00105532	1	0.0644201	0.00105532	1	0.0644201	1.17625	1.17625	sample up vs control	161.056	0.0658156	0.00122595	1
17398	218026_at	28958	COA3	cytochrome c oxidase assembly factor 3	NM_001040431	0.0010555	1	0.0644201	0.0010555	1	0.0644201	0.82873	-1.20667	sample down vs control	161.037	0.0881461	0.0016421	1
1396	201861_s_at	9208	LRRFIP1	leucine rich repeat (in FLII) interacting protein 1	NM_001137550 /// NM_001137551 /// NM_001137552 /// NM_001137553 /// NM_004735	0.00106198	1	0.0646383	0.00106198	1	0.0646383	1.20819	1.20819	sample up vs control	160.372	0.0893314	0.00167108	1
16469	217094_s_at	83737	ITCH	itchy E3 ubiquitin protein ligase	NM_001257137 /// NM_001257138 /// NM_031483	0.00106637	1	0.0647215	0.00106637	1	0.0647215	1.45229	1.45229	sample up vs control	159.924	0.347761	0.00652361	1
348	200813_s_at	5048	PAFAH1B1	platelet-activating factor acetylhydrolase 1b, regulatory subunit 1 (45kDa)	NM_000430	0.00107224	1	0.0647215	0.00107224	1	0.0647215	0.831159	-1.20314	sample down vs control	159.331	0.0854214	0.00160838	1
17693	218321_x_at	51657	STYXL1	serine/threonine/tyrosine interacting-like 1	NM_016086	0.00108299	1	0.0647215	0.00108299	1	0.0647215	0.874163	-1.14395	sample down vs control	158.26	0.045175	0.000856346	1
21423	222056_s_at	51011	FAHD2A	fumarylacetoacetate hydrolase domain containing 2A	NM_016044	0.00108606	1	0.0647215	0.00108606	1	0.0647215	0.865072	-1.15597	sample down vs control	157.956	0.0524717	0.000996575	1
13244	213857_s_at	961	CD47	CD47 molecule	NM_001025079 /// NM_001025080 /// NM_001777 /// NM_198793	0.00109081	1	0.0647215	0.00109081	1	0.0647215	0.87227	-1.14643	sample down vs control	157.491	0.0466437	0.000888503	1
17014	217642_at	9810	RNF40	ring finger protein 40, E3 ubiquitin protein ligase	NM_001207033 /// NM_001207034 /// NM_014771	0.0010915	1	0.0647215	0.0010915	1	0.0647215	0.90839	-1.10085	sample down vs control	157.423	0.0230576	0.000439406	1
20896	221526_x_at	56288	PARD3	par-3 partitioning defective 3 homolog (C. elegans)	NM_001184785 /// NM_001184786 /// NM_001184787 /// NM_001184788 /// NM_001184789 /// NM	0.00109248	1	0.0647215	0.00109248	1	0.0647215	1.33643	1.33643	sample up vs control	157.328	0.210058	0.00400549	1
17311	217939_s_at	54812	AFTPH	aftiphilin	NM_001002243 /// NM_017657 /// NM_203437	0.00109569	1	0.0647215	0.00109569	1	0.0647215	1.18827	1.18827	sample up vs control	157.016	0.0743171	0.00141993	1
3786	204252_at	1017	CDK2	cyclin-dependent kinase 2	NM_001798 /// NM_052827	0.00109769	1	0.0647215	0.00109769	1	0.0647215	0.772875	-1.29387	sample down vs control	156.822	0.165787	0.00317152	1
9172	209677_at	5584	PRKCI	protein kinase C, iota	NM_002740	0.00109904	1	0.0647215	0.00109904	1	0.0647215	1.26507	1.26507	sample up vs control	156.691	0.138084	0.00264374	1
11202	211799_x_at	3107	HLA-C	major histocompatibility complex, class I, C	NM_001243042 /// NM_002117	0.00110169	1	0.0647215	0.00110169	1	0.0647215	0.598001	-1.67224	sample down vs control	156.436	0.660284	0.0126624	1
9305	209812_x_at	835	CASP2	caspase 2, apoptosis-related cysteine peptidase	NM_001224 /// NM_032982 /// NM_032983	0.00110286	1	0.0647215	0.00110286	1	0.0647215	1.29325	1.29325	sample up vs control	156.324	0.165171	0.00316977	1
19054	219683_at	7976	FZD3	frizzled family receptor 3	NM_017412 /// NM_145866	0.00110706	1	0.0647215	0.00110706	1	0.0647215	1.23935	1.23935	sample up vs control	155.922	0.115007	0.00221278	1
263	200728_at	10097	ACTR2	ARP2 actin-related protein 2 homolog (yeast)	NM_001005386 /// NM_005722	0.00110708	1	0.0647215	0.00110708	1	0.0647215	1.39904	1.39904	sample up vs control	155.921	0.28162	0.00541852	1
4675	205141_at	283	ANG	angiogenin, ribonuclease, RNase A family, 5	NM_001097577 /// NM_001145	0.00110812	1	0.0647215	0.00110812	1	0.0647215	0.819719	-1.21993	sample down vs control	155.822	0.0987043	0.00190033	1
18432	219061_s_at	8270	LAGE3	L antigen family, member 3	NM_006014	0.00110983	1	0.0647215	0.00110983	1	0.0647215	0.781129	-1.2802	sample down vs control	155.659	0.152398	0.00293715	1
8101	208596_s_at	54575 /// 54576 /// 54577 /// 54578 /// 54579 /// 54600 /// 54657 /// 54658 /// 54659	UGT1A1 /// UGT1A10 /// UGT1A3 /// UGT1A4 /// UGT1A5 /// UGT1A6 /// UGT1A7 /// UGT1A8 /// UGT1A9	UDP glucuronosyltransferase 1 family, polypeptide A1 /// UDP glucuronosyltransferase 1	NM_000463 /// NM_001072 /// NM_007120 /// NM_019075 /// NM_019076 /// NM_019077 /// NM_	0.00111914	1	0.0650943	0.00111914	1	0.0650943	0.430426	-2.32328	sample down vs control	154.781	1.77486	0.0344009	1
18527	219156_at	55333 /// 100529257	SYNJ2BP /// SYNJ2BP-COX16	synaptojanin 2 binding protein /// SYNJ2BP-COX16 readthrough	NM_001202547 /// NM_001202548 /// NM_001202549 /// NM_018373	0.00112679	1	0.0653685	0.00112679	1	0.0653685	1.41781	1.41781	sample up vs control	154.069	0.304412	0.00592745	1
17207	217835_x_at	55969 /// 100527943	C20orf24 /// TGIF2-C20orf24	chromosome 20 open reading frame 24 /// TGIF2-C20orf24 readthrough	NM_001199534 /// NM_001199535 /// NM_018840 /// NM_199483 /// NM_199484 /// NM_199485 /	0.00113488	1	0.0655138	0.00113488	1	0.0655138	0.810535	-1.23375	sample down vs control	153.324	0.11021	0.00215642	1
2852	203318_s_at	7707	ZNF148	zinc finger protein 148	NM_021964	0.001136	1	0.0655138	0.001136	1	0.0655138	1.57405	1.57405	sample up vs control	153.222	0.514019	0.0100642	1
12801	213413_at	11037	STON1	stonin 1	NM_001198595 /// NM_006873	0.00114324	1	0.0655138	0.00114324	1	0.0655138	1.21018	1.21018	sample up vs control	152.564	0.0908963	0.00178737	1
8288	208786_s_at	81631	MAP1LC3B	microtubule-associated protein 1 light chain 3 beta	NM_022818	0.00114583	1	0.0655138	0.00114583	1	0.0655138	1.07146	1.07146	sample up vs control	152.331	0.0118989	0.000234336	1
13132	213745_at	26033	ATRNL1	attractin-like 1	NM_001276282 /// NM_207303 /// NR_074088	0.00114597	1	0.0655138	0.00114597	1	0.0655138	2.46536	2.46536	sample up vs control	152.318	2.03362	0.0400532	1
8710	209209_s_at	10979	FERMT2	fermitin family member 2	NM_001134999 /// NM_001135000 /// NM_006832	0.00114926	1	0.0655138	0.00114926	1	0.0655138	1.34057	1.34057	sample up vs control	152.023	0.214564	0.00423419	1
11952	212560_at	6653	SORL1	sortilin-related receptor, L(DLR class) A repeats containing	NM_003105	0.00115258	1	0.0655138	0.00115258	1	0.0655138	0.672258	-1.48752	sample down vs control	151.726	0.393875	0.00778791	1
2791	203257_s_at	79096	C11orf49	chromosome 11 open reading frame 49	NM_001003676 /// NM_001003677 /// NM_001003678 /// NM_001278222 /// NM_024113 /// NR_10	0.00115282	1	0.0655138	0.00115282	1	0.0655138	0.796842	-1.25495	sample down vs control	151.704	0.128814	0.00254733	1
5627	206094_x_at	54575 /// 54576 /// 54577 /// 54578 /// 54579 /// 54600 /// 54657 /// 54658 /// 54659	UGT1A1 /// UGT1A10 /// UGT1A3 /// UGT1A4 /// UGT1A5 /// UGT1A6 /// UGT1A7 /// UGT1A8 /// UGT1A9	UDP glucuronosyltransferase 1 family, polypeptide A1 /// UDP glucuronosyltransferase 1	NM_000463 /// NM_001072 /// NM_007120 /// NM_019075 /// NM_019076 /// NM_019077 /// NM_	0.00115873	1	0.0656818	0.00115873	1	0.0656818	0.516035	-1.93785	sample down vs control	151.181	1.09319	0.021693	1
17609	218237_s_at	81539	SLC38A1	solute carrier family 38, member 1	NM_001077484 /// NM_001278387 /// NM_001278388 /// NM_001278389 /// NM_001278390 /// NM	0.00116527	1	0.0658851	0.00116527	1	0.0658851	1.72437	1.72437	sample up vs control	150.605	0.741492	0.0147703	1
17247	217875_s_at	56937	PMEPA1	prostate transmembrane protein, androgen induced 1	NM_001255976 /// NM_020182 /// NM_199169 /// NM_199170 /// NM_199171	0.00116991	1	0.0659797	0.00116991	1	0.0659797	0.588082	-1.70044	sample down vs control	150.201	0.703945	0.0140601	1
20625	221255_s_at	83460	EMC6	ER membrane protein complex subunit 6	NM_001014764 /// NM_031298	0.00117697	1	0.0662103	0.00117697	1	0.0662103	0.76997	-1.29875	sample down vs control	149.59	0.170669	0.00342274	1
8427	208925_at	56650	CLDND1	claudin domain containing 1	NM_001040181 /// NM_001040182 /// NM_001040183 /// NM_001040184 /// NM_001040199 /// NM	0.00118541	1	0.0663529	0.00118541	1	0.0663529	1.38399	1.38399	sample up vs control	148.867	0.263763	0.0053154	1
19131	219760_at	64130	LIN7B	lin-7 homolog B (C. elegans)	NM_022165	0.00118546	1	0.0663529	0.00118546	1	0.0663529	0.917872	-1.08948	sample down vs control	148.863	0.0183425	0.000369653	1
14542	215161_at	57172	CAMK1G	calcium/calmodulin-dependent protein kinase IG	NM_020439	0.00118894	1	0.0663808	0.00118894	1	0.0663808	0.940185	-1.06362	sample down vs control	148.568	0.00950155	0.000191863	1
19360	219989_s_at	56899	ANKS1B	ankyrin repeat and sterile alpha motif domain containing 1B	NM_001204065 /// NM_001204066 /// NM_001204067 /// NM_001204068 /// NM_001204069 /// NM	0.00119963	1	0.0668102	0.00119963	1	0.0668102	0.88995	-1.12366	sample down vs control	147.67	0.0339508	0.000689731	1
18003	218631_at	60370	AVPI1	arginine vasopressin-induced 1	NM_021732	0.00120902	1	0.0670573	0.00120902	1	0.0670573	0.793321	-1.26052	sample down vs control	146.892	0.133885	0.00273437	1
2319	202784_s_at	23530	NNT	nicotinamide nucleotide transhydrogenase	NM_012343 /// NM_182977	0.00121008	1	0.0670573	0.00121008	1	0.0670573	1.20217	1.20217	sample up vs control	146.804	0.0846786	0.00173044	1
10259	210792_x_at	10572	SIVA1	SIVA1, apoptosis-inducing factor	NM_006427 /// NM_021709	0.00122096	1	0.0674921	0.00122096	1	0.0674921	0.678009	-1.47491	sample down vs control	145.917	0.377158	0.00775424	1
6126	206593_s_at	6837	MED22	mediator complex subunit 22	NM_006752 /// NM_133640 /// NM_181491	0.00122734	1	0.0675094	0.00122734	1	0.0675094	0.79351	-1.26022	sample down vs control	145.402	0.133611	0.00275673	1
12893	213505_s_at	10147	SUGP2	SURP and G patch domain containing 2	NM_001017392 /// NM_014884	0.00123011	1	0.0675094	0.00123011	1	0.0675094	0.819932	-1.21961	sample down vs control	145.18	0.0984463	0.00203429	1
3564	204030_s_at	29970 /// 100505385	IQCJ-SCHIP1 /// SCHIP1	IQCJ-SCHIP1 readthrough /// schwannomin interacting protein 1	NM_001197107 /// NM_001197108 /// NM_001197109 /// NM_001197113 /// NM_001197114 /// NM	0.00123472	1	0.0675094	0.00123472	1	0.0675094	0.706217	-1.416	sample down vs control	144.812	0.302184	0.00626019	1
15362	215983_s_at	7993	UBXN8	UBX domain protein 8	NM_005671	0.00124227	1	0.0675094	0.00124227	1	0.0675094	1.4777	1.4777	sample up vs control	144.216	0.38084	0.0079223	1
2669	203134_at	8301	PICALM	phosphatidylinositol binding clathrin assembly protein	NM_001008660 /// NM_001206946 /// NM_001206947 /// NM_007166	0.00124289	1	0.0675094	0.00124289	1	0.0675094	1.39176	1.39176	sample up vs control	144.167	0.27293	0.00567947	1
22012	44669_at	644096	SDHAF1	succinate dehydrogenase complex assembly factor 1	NM_001042631	0.00124402	1	0.0675094	0.00124402	1	0.0675094	0.769782	-1.29907	sample down vs control	144.078	0.170987	0.0035603	1
12629	213240_s_at	3851	KRT4	keratin 4	NM_002272	0.0012472	1	0.0675094	0.0012472	1	0.0675094	0.426512	-2.3446	sample down vs control	143.829	1.81353	0.0378269	1
20631	221261_x_at	81557 /// 728239 /// 100124541	MAGED4 /// MAGED4B /// SNORA11D	melanoma antigen family D, 4 /// melanoma antigen family D, 4B /// small nucleolar RNA,	NM_001098800 /// NM_001242362 /// NM_001272061 /// NM_001272062 /// NM_001272063 /// NM	0.00125043	1	0.0675094	0.00125043	1	0.0675094	0.715986	-1.39667	sample down vs control	143.577	0.278784	0.0058251	1
9054	209555_s_at	948	CD36	CD36 molecule (thrombospondin receptor)	NM_000072 /// NM_001001547 /// NM_001001548 /// NM_001127443 /// NM_001127444	0.00125066	1	0.0675094	0.00125066	1	0.0675094	0.447368	-2.2353	sample down vs control	143.559	1.61602	0.0337704	1
8611	209110_s_at	5863	RGL2	ral guanine nucleotide dissociation stimulator-like 2	NM_001243738 /// NM_004761	0.00125194	1	0.0675094	0.00125194	1	0.0675094	1.2014	1.2014	sample up vs control	143.46	0.0840882	0.00175843	1
10526	211075_s_at	961	CD47	CD47 molecule	NM_001025079 /// NM_001025080 /// NM_001777 /// NM_198793	0.00125461	1	0.0675094	0.00125461	1	0.0675094	0.824726	-1.21252	sample down vs control	143.253	0.0927492	0.00194235	1
19327	219956_at	11226	GALNT6	UDP-N-acetyl-alpha-D-galactosamine:polypeptide N-acetylgalactosaminyltransferase 6 (Gal	NM_007210	0.00125842	1	0.0675514	0.00125842	1	0.0675514	0.74329	-1.34537	sample down vs control	142.959	0.219823	0.00461301	1
21956	40148_at	323	APBB2	amyloid beta (A4) precursor protein-binding, family B, member 2	NM_001166050 /// NM_001166051 /// NM_001166052 /// NM_001166053 /// NM_001166054 /// NM	0.00126497	1	0.0676298	0.00126497	1	0.0676298	0.865333	-1.15562	sample down vs control	142.456	0.0522528	0.0011004	1
1488	201953_at	10519	CIB1	calcium and integrin binding 1 (calmyrin)	NM_001277764 /// NM_006384 /// NR_102427 /// NR_102428	0.00126595	1	0.0676298	0.00126595	1	0.0676298	0.743699	-1.34463	sample down vs control	142.381	0.219009	0.00461456	1
15898	216520_s_at	7178	TPT1	tumor protein, translationally-controlled 1	NM_003295	0.00127487	1	0.0676548	0.00127487	1	0.0676548	1.11872	1.11872	sample up vs control	141.706	0.0314355	0.00066551	1
1413	201878_at	25820	ARIH1	ariadne homolog, ubiquitin-conjugating enzyme E2 binding protein, 1 (Drosophila)	NM_005744	0.00127535	1	0.0676548	0.00127535	1	0.0676548	1.28538	1.28538	sample up vs control	141.67	0.157423	0.00333359	1
5062	205528_s_at	862	RUNX1T1	runt-related transcription factor 1; translocated to, 1 (cyclin D-related)	NM_001198625 /// NM_001198626 /// NM_001198627 /// NM_001198628 /// NM_001198629 /// NM	0.00128042	1	0.0676548	0.00128042	1	0.0676548	1.68913	1.68913	sample up vs control	141.289	0.686345	0.0145733	1
18873	219502_at	55247	NEIL3	nei endonuclease VIII-like 3 (E. coli)	NM_018248	0.00128145	1	0.0676548	0.00128145	1	0.0676548	0.858601	-1.16469	sample down vs control	141.212	0.0580485	0.00123322	1
5117	205583_s_at	79868	ALG13	ALG13, UDP-N-acetylglucosaminyltransferase subunit	NM_001039210 /// NM_001099922 /// NM_001168385 /// NM_001257230 /// NM_001257231 /// NM	0.0012868	1	0.0676548	0.0012868	1	0.0676548	0.832498	-1.2012	sample down vs control	140.814	0.0839405	0.00178833	1
18634	219263_at	79589	RNF128	ring finger protein 128, E3 ubiquitin protein ligase	NM_024539 /// NM_194463	0.00129043	1	0.0676548	0.00129043	1	0.0676548	0.433389	-2.30739	sample down vs control	140.545	1.74609	0.0372712	1
6200	206667_s_at	9522	SCAMP1	secretory carrier membrane protein 1	NM_004866 /// NM_052822	0.00129257	1	0.0676548	0.00129257	1	0.0676548	2.27869	2.27869	sample up vs control	140.387	1.6942	0.0362041	1
11333	211938_at	1975	EIF4B	eukaryotic translation initiation factor 4B	NM_001417 /// NM_018507	0.00129619	1	0.0676548	0.00129619	1	0.0676548	0.368533	-2.71346	sample down vs control	140.121	2.48878	0.0532849	1
10287	210820_x_at	10229	COQ7	coenzyme Q7 homolog, ubiquinone (yeast)	NM_001190983 /// NM_016138	0.00129637	1	0.0676548	0.00129637	1	0.0676548	0.815921	-1.22561	sample down vs control	140.108	0.103369	0.00221335	1
13337	213951_s_at	29893	PSMC3IP	PSMC3 interacting protein	NM_001256014 /// NM_001256015 /// NM_001256016 /// NM_013290 /// NM_016556 /// NR_04566	0.00129679	1	0.0676548	0.00129679	1	0.0676548	0.810006	-1.23456	sample down vs control	140.077	0.110895	0.00237502	1
21957	40149_at	25970	SH2B1	SH2B adaptor protein 1	NM_001145795 /// NM_001145796 /// NM_001145797 /// NM_001145812 /// NM_015503	0.00130573	1	0.0677352	0.00130573	1	0.0677352	0.827467	-1.20851	sample down vs control	139.426	0.0895835	0.00192755	1
19105	219734_at	54847	SIDT1	SID1 transmembrane family, member 1	NM_017699	0.0013071	1	0.0677352	0.0013071	1	0.0677352	0.744774	-1.34269	sample down vs control	139.327	0.216877	0.00466983	1
21692	222326_at	---	---	---	---	0.00130959	1	0.0677352	0.00130959	1	0.0677352	0.834467	-1.19837	sample down vs control	139.147	0.0817908	0.0017634	1
413	200878_at	2034	EPAS1	endothelial PAS domain protein 1	NM_001430	0.00131049	1	0.0677352	0.00131049	1	0.0677352	0.425482	-2.35028	sample down vs control	139.082	1.82385	0.0393404	1
13841	214455_at	8339 /// 8343 /// 8344 /// 8346 /// 8347	HIST1H2BC /// HIST1H2BE /// HIST1H2BF /// HIST1H2BG /// HIST1H2BI	histone cluster 1, H2bc /// histone cluster 1, H2be /// histone cluster 1, H2bf /// his	NM_003518 /// NM_003522 /// NM_003523 /// NM_003525 /// NM_003526	0.00131635	1	0.0678805	0.00131635	1	0.0678805	0.540552	-1.84996	sample down vs control	138.662	0.945176	0.0204492	1
8790	209289_at	4781	NFIB	nuclear factor I/B	NM_001190737 /// NM_001190738 /// NM_005596	0.0013254	1	0.0679884	0.0013254	1	0.0679884	0.751914	-1.32994	sample down vs control	138.019	0.203061	0.00441375	1
2601	203065_s_at	857	CAV1	caveolin 1, caveolae protein, 22kDa	NM_001172895 /// NM_001172896 /// NM_001172897 /// NM_001753	0.00132816	1	0.0679884	0.00132816	1	0.0679884	0.466536	-2.14346	sample down vs control	137.825	1.45184	0.0316018	1
2074	202539_s_at	3156	HMGCR	3-hydroxy-3-methylglutaryl-CoA reductase	NM_000859 /// NM_001130996	0.00134037	1	0.0679884	0.00134037	1	0.0679884	1.22326	1.22326	sample up vs control	136.972	0.101427	0.00222148	1
2889	203355_s_at	23362	PSD3	pleckstrin and Sec7 domain containing 3	NM_015310 /// NM_206909	0.00134138	1	0.0679884	0.00134138	1	0.0679884	1.52996	1.52996	sample up vs control	136.902	0.45165	0.00989721	1
131	200596_s_at	8661	EIF3A	eukaryotic translation initiation factor 3, subunit A	NM_003750	0.00134344	1	0.0679884	0.00134344	1	0.0679884	1.49259	1.49259	sample up vs control	136.76	0.400651	0.0087888	1
9932	210447_at	2747	GLUD2	glutamate dehydrogenase 2	NM_012084	0.0013446	1	0.0679884	0.0013446	1	0.0679884	1.58548	1.58548	sample up vs control	136.679	0.530545	0.011645	1
11746	212354_at	23213	SULF1	sulfatase 1	NM_001128204 /// NM_001128205 /// NM_001128206 /// NM_015170	0.00134739	1	0.0679884	0.00134739	1	0.0679884	0.461151	-2.16849	sample down vs control	136.488	1.4964	0.0328908	1
13083	213696_s_at	112950	MED8	mediator complex subunit 8	NM_001001653 /// NM_052877 /// NM_201542	0.0013515	1	0.0679884	0.0013515	1	0.0679884	0.789743	-1.26623	sample down vs control	136.206	0.139165	0.00306517	1
2783	203248_at	7572	ZNF24	zinc finger protein 24	NM_006965	0.00135651	1	0.0679884	0.00135651	1	0.0679884	1.24346	1.24346	sample up vs control	135.865	0.118585	0.00261845	1
3019	203485_at	6252	RTN1	reticulon 1	NM_001243115 /// NM_021136 /// NM_206852 /// NM_206857	0.00135672	1	0.0679884	0.00135672	1	0.0679884	0.869695	-1.14983	sample down vs control	135.85	0.0486835	0.00107509	1
833	201298_s_at	55233	MOB1A	MOB kinase activator 1A	NM_018221	0.00135709	1	0.0679884	0.00135709	1	0.0679884	0.960194	-1.04146	sample down vs control	135.825	0.0041211	9.10237e-05	1
8314	208812_x_at	3107	HLA-C	major histocompatibility complex, class I, C	NM_001243042 /// NM_002117	0.00135757	1	0.0679884	0.00135757	1	0.0679884	0.701989	-1.42452	sample down vs control	135.792	0.312707	0.00690851	1
12943	213555_at	112611	RWDD2A	RWD domain containing 2A	NM_033411	0.00136009	1	0.0679884	0.00136009	1	0.0679884	1.35616	1.35616	sample up vs control	135.622	0.231821	0.00512795	1
22253	AFFX-M27830_M_at	---	---	---	---	0.0013627	1	0.0679884	0.0013627	1	0.0679884	0.814354	-1.22797	sample down vs control	135.445	0.105332	0.00233302	1
21766	32062_at	9684	LRRC14	leucine rich repeat containing 14	NM_001272036 /// NM_014665	0.00137049	1	0.0679884	0.00137049	1	0.0679884	0.952965	-1.04936	sample down vs control	134.922	0.00579706	0.000128898	1
11014	211602_s_at	7220	TRPC1	transient receptor potential cation channel, subfamily C, member 1	NM_001251845 /// NM_003304	0.00137531	1	0.0679884	0.00137531	1	0.0679884	1.4541	1.4541	sample up vs control	134.602	0.350082	0.00780261	1
7542	208026_at	8294 /// 8359 /// 8360 /// 8361 /// 8362 /// 8363 /// 8364 /// 8365 /// 8366 /// 8367 /	HIST1H4A /// HIST1H4B /// HIST1H4C /// HIST1H4D /// HIST1H4E /// HIST1H4F /// HIST1H4H /// HIST1H4I /// HIST1H4J /// HIST1H4K /// HIST1H4L /// HIST2H4A /// HIST2H4B /// HIST4H4	histone cluster 1, H4a /// histone cluster 1, H4b /// histone cluster 1, H4c /// histon	NM_001034077 /// NM_003495 /// NM_003538 /// NM_003539 /// NM_003540 /// NM_003541 ///	0.00137701	1	0.0679884	0.00137701	1	0.0679884	1.13548	1.13548	sample up vs control	134.489	0.0403185	0.000899373	1
8439	208937_s_at	3397	ID1	inhibitor of DNA binding 1, dominant negative helix-loop-helix protein	NM_002165 /// NM_181353	0.00137955	1	0.0679884	0.00137955	1	0.0679884	0.591632	-1.69024	sample down vs control	134.321	0.688072	0.0153678	1
19666	220295_x_at	55635	DEPDC1	DEP domain containing 1	NM_001114120 /// NM_017779	0.00138682	1	0.0679884	0.00138682	1	0.0679884	1.86607	1.86607	sample up vs control	133.843	0.97201	0.021787	1
8719	209218_at	6713	SQLE	squalene epoxidase	NM_003129	0.00138771	1	0.0679884	0.00138771	1	0.0679884	1.41448	1.41448	sample up vs control	133.784	0.30032	0.00673442	1
9254	209759_s_at	1632	ECI1	enoyl-CoA delta isomerase 1	NM_001178029 /// NM_001919	0.00138782	1	0.0679884	0.00138782	1	0.0679884	0.828629	-1.20681	sample down vs control	133.777	0.0882607	0.00197928	1
4181	204647_at	9454	HOMER3	homer homolog 3 (Drosophila)	NM_001145721 /// NM_001145722 /// NM_001145724 /// NM_004838 /// NR_027297	0.00138788	1	0.0679884	0.00138788	1	0.0679884	0.5822	-1.71762	sample down vs control	133.773	0.730852	0.0163901	1
11633	212240_s_at	5295	PIK3R1	phosphoinositide-3-kinase, regulatory subunit 1 (alpha)	NM_001242466 /// NM_181504 /// NM_181523 /// NM_181524	0.00139019	1	0.0679884	0.00139019	1	0.0679884	1.63454	1.63454	sample up vs control	133.622	0.603014	0.0135385	1
18395	219024_at	59338	PLEKHA1	pleckstrin homology domain containing, family A (phosphoinositide binding specific) mem	NM_001001974 /// NM_001195608 /// NM_021622	0.00139169	1	0.0679884	0.00139169	1	0.0679884	1.24558	1.24558	sample up vs control	133.524	0.12045	0.00270624	1
8643	209142_s_at	7326	UBE2G1	ubiquitin-conjugating enzyme E2G 1	NM_003342 /// NM_182682	0.0014032	1	0.0683054	0.0014032	1	0.0683054	1.25178	1.25178	sample up vs control	132.78	0.125959	0.00284588	1
2265	202730_s_at	27250 /// 100616113	MIR4680 /// PDCD4	microRNA 4680 /// programmed cell death 4 (neoplastic transformation inhibitor)	NM_001199492 /// NM_014456 /// NM_145341 /// NR_039828	0.00140431	1	0.0683054	0.00140431	1	0.0683054	1.32103	1.32103	sample up vs control	132.709	0.193603	0.00437656	1
7611	208095_s_at	6731	SRP72	signal recognition particle 72kDa	NM_001267722 /// NM_006947	0.00141211	1	0.0684587	0.00141211	1	0.0684587	1.28071	1.28071	sample up vs control	132.211	0.152889	0.0034692	1
19499	220128_s_at	79815	NIPAL2	NIPA-like domain containing 2	NM_024759	0.00141652	1	0.0684587	0.00141652	1	0.0684587	1.328	1.328	sample up vs control	131.932	0.200983	0.00457018	1
2777	203242_s_at	10611	PDLIM5	PDZ and LIM domain 5	NM_001011513 /// NM_001011515 /// NM_001011516 /// NM_001256425 /// NM_001256426 /// NM	0.00141668	1	0.0684587	0.00141668	1	0.0684587	1.31972	1.31972	sample up vs control	131.921	0.192222	0.00437128	1
27	1861_at	572	BAD	BCL2-associated agonist of cell death	NM_004322 /// NM_032989	0.00143073	1	0.0685347	0.00143073	1	0.0685347	0.729232	-1.37131	sample down vs control	131.04	0.249031	0.00570125	1
11800	212408_at	26092	TOR1AIP1	torsin A interacting protein 1	NM_001267578 /// NM_015602 /// NM_032678	0.00143149	1	0.0685347	0.00143149	1	0.0685347	1.2891	1.2891	sample up vs control	130.993	0.161064	0.00368868	1
18582	219211_at	11274	USP18	ubiquitin specific peptidase 18	NM_017414	0.00143156	1	0.0685347	0.00143156	1	0.0685347	0.579055	-1.72695	sample down vs control	130.989	0.745562	0.0170754	1
6887	207357_s_at	55568	GALNT10	UDP-N-acetyl-alpha-D-galactosamine:polypeptide N-acetylgalactosaminyltransferase 10 (Ga	NM_017540 /// NM_024564 /// NM_198321	0.00143816	1	0.0685347	0.00143816	1	0.0685347	1.28471	1.28471	sample up vs control	130.581	0.156767	0.00360161	1
19250	219879_s_at	78995	C17orf53	chromosome 17 open reading frame 53	NM_001171251 /// NM_024032	0.00143924	1	0.0685347	0.00143924	1	0.0685347	0.903917	-1.1063	sample down vs control	130.514	0.0254871	0.000585847	1
12134	212742_at	27246 /// 101060478	LOC101060478 /// RNF115	E3 ubiquitin-protein ligase RNF115-like /// ring finger protein 115	NM_014455 /// XM_003960164 /// XM_003960165	0.00143948	1	0.0685347	0.00143948	1	0.0685347	1.16285	1.16285	sample up vs control	130.499	0.0568533	0.00130698	1
9001	209501_at	1039	CDR2	cerebellar degeneration-related protein 2, 62kDa	NM_001802	0.00144045	1	0.0685347	0.00144045	1	0.0685347	1.2242	1.2242	sample up vs control	130.44	0.102202	0.00235055	1
3409	203875_at	6594	SMARCA1	SWI/SNF related, matrix associated, actin dependent regulator of chromatin, subfamily a	NM_003069 /// NM_139035	0.0014469	1	0.0685347	0.0014469	1	0.0685347	0.85235	-1.17323	sample down vs control	130.045	0.0637468	0.00147058	1
8560	209059_s_at	8721	EDF1	endothelial differentiation-related factor 1	NM_003792 /// NM_153200	0.00144777	1	0.0685347	0.00144777	1	0.0685347	0.850593	-1.17565	sample down vs control	129.991	0.0654039	0.00150942	1
9438	209945_s_at	2932	GSK3B	glycogen synthase kinase 3 beta	NM_001146156 /// NM_002093	0.00145421	1	0.0685347	0.00145421	1	0.0685347	1.31042	1.31042	sample up vs control	129.6	0.182544	0.00422555	1
2621	203085_s_at	7040	TGFB1	transforming growth factor, beta 1	NM_000660	0.00145584	1	0.0685347	0.00145584	1	0.0685347	0.732065	-1.366	sample down vs control	129.502	0.242953	0.00562819	1
11420	212027_at	58517	RBM25	RNA binding motif protein 25	NM_021239	0.00145824	1	0.0685347	0.00145824	1	0.0685347	1.84647	1.84647	sample up vs control	129.357	0.939375	0.0217856	1
8779	209278_s_at	7980	TFPI2	tissue factor pathway inhibitor 2	NM_001271003 /// NM_001271004 /// NM_006528	0.00146957	1	0.0685347	0.00146957	1	0.0685347	0.678389	-1.47408	sample down vs control	128.679	0.376073	0.00876769	1
18320	218949_s_at	55278	QRSL1	glutaminyl-tRNA synthase (glutamine-hydrolyzing)-like 1	NM_018292	0.00146995	1	0.0685347	0.00146995	1	0.0685347	1.30759	1.30759	sample up vs control	128.657	0.17964	0.00418883	1
17890	218518_at	51306	FAM13B	family with sequence similarity 13, member B	NM_001101800 /// NM_001101801 /// NM_016603	0.00147182	1	0.0685347	0.00147182	1	0.0685347	0.762168	-1.31205	sample down vs control	128.545	0.184226	0.00429948	1
11467	212074_at	23353	SUN1	Sad1 and UNC84 domain containing 1	NM_001130965 /// NM_001171944 /// NM_001171945 /// NM_001171946 /// NM_025154	0.00147775	1	0.0685347	0.00147775	1	0.0685347	1.21457	1.21457	sample up vs control	128.195	0.0943768	0.0022086	1
2418	202883_s_at	5519	PPP2R1B	protein phosphatase 2, regulatory subunit A, beta	NM_001177562 /// NM_001177563 /// NM_002716 /// NM_181699 /// NM_181700	0.00147789	1	0.0685347	0.00147789	1	0.0685347	0.697212	-1.43428	sample down vs control	128.187	0.324893	0.00760359	1
4471	204937_s_at	10782	ZNF274	zinc finger protein 274	NM_016324 /// NM_016325 /// NM_133502	0.00148105	1	0.0685347	0.00148105	1	0.0685347	0.878926	-1.13775	sample down vs control	128.001	0.0415986	0.000974957	1
2302	202767_at	53	ACP2	acid phosphatase 2, lysosomal	NM_001131064 /// NM_001610	0.00148219	1	0.0685347	0.00148219	1	0.0685347	0.74963	-1.33399	sample down vs control	127.934	0.207417	0.00486385	1
133	200598_s_at	7184 /// 100500842	HSP90B1 /// MIR3652	heat shock protein 90kDa beta (Grp94), member 1 /// microRNA 3652	NM_003299 /// NR_037425	0.00148512	1	0.0685347	0.00148512	1	0.0685347	2.07437	2.07437	sample up vs control	127.762	1.32974	0.0312236	1
10567	211116_at	6549	SLC9A2	solute carrier family 9, subfamily A (NHE2, cation proton antiporter 2), member 2	NM_003048	0.00148733	1	0.0685347	0.00148733	1	0.0685347	2.14793	2.14793	sample up vs control	127.633	1.45978	0.034312	1
4339	204805_s_at	8971	H1FX	H1 histone family, member X	NM_006026	0.00148782	1	0.0685347	0.00148782	1	0.0685347	0.854165	-1.17073	sample down vs control	127.605	0.0620604	0.00145904	1
616	201081_s_at	8396	PIP4K2B	phosphatidylinositol-5-phosphate 4-kinase, type II, beta	NM_003559 /// NM_138687	0.00149565	1	0.0685347	0.00149565	1	0.0685347	1.17434	1.17434	sample up vs control	127.151	0.0645027	0.00152187	1
2543	203007_x_at	10434	LYPLA1	lysophospholipase I	NM_006330	0.00149651	1	0.0685347	0.00149651	1	0.0685347	1.87582	1.87582	sample up vs control	127.101	0.988319	0.0233275	1
16075	216698_x_at	10821	OR7E12P	olfactory receptor, family 7, subfamily E, member 12 pseudogene	NR_044999	0.00149802	1	0.0685347	0.00149802	1	0.0685347	0.80223	-1.24653	sample down vs control	127.015	0.121282	0.00286459	1
2700	203165_s_at	9197	SLC33A1	solute carrier family 33 (acetyl-CoA transporter), member 1	NM_001190992 /// NM_004733	0.00149863	1	0.0685347	0.00149863	1	0.0685347	1.42324	1.42324	sample up vs control	126.979	0.311114	0.00735038	1
7599	208083_s_at	3694	ITGB6	integrin, beta 6	NM_000888	0.00150132	1	0.0685347	0.00150132	1	0.0685347	0.299406	-3.33994	sample down vs control	126.825	3.63238	0.085923	1
5515	205981_s_at	3622	ING2	inhibitor of growth family, member 2	NM_001564	0.00151206	1	0.0687546	0.00151206	1	0.0687546	0.786346	-1.27171	sample down vs control	126.212	0.144295	0.00342981	1
3274	203740_at	10200	MPHOSPH6	M-phase phosphoprotein 6	NM_005792	0.00151231	1	0.0687546	0.00151231	1	0.0687546	0.808448	-1.23694	sample down vs control	126.198	0.112932	0.00268464	1
8505	209004_s_at	26234	FBXL5	F-box and leucine-rich repeat protein 5	NM_001193534 /// NM_001193535 /// NM_012161 /// NR_036464	0.00151606	1	0.0687845	0.00151606	1	0.0687845	1.23164	1.23164	sample up vs control	125.986	0.10842	0.00258171	1
957	201422_at	5296 /// 10437	IFI30 /// PIK3R2	interferon, gamma-inducible protein 30 /// phosphoinositide-3-kinase, regulatory subuni	NM_005027 /// NM_006332 /// NR_073517	0.00152496	1	0.0689225	0.00152496	1	0.0689225	0.649472	-1.53971	sample down vs control	125.486	0.465247	0.0111227	1
2994	203460_s_at	5663	PSEN1	presenilin 1	NM_000021 /// NM_007318 /// NM_007319	0.0015332	1	0.0689225	0.0015332	1	0.0689225	1.19613	1.19613	sample up vs control	125.027	0.0801098	0.00192222	1
12227	212835_at	23172	FAM175B	family with sequence similarity 175, member B	NM_032182	0.00153441	1	0.0689225	0.00153441	1	0.0689225	1.35446	1.35446	sample up vs control	124.96	0.229916	0.00551973	1
4222	204688_at	8910	SGCE	sarcoglycan, epsilon	NM_001099400 /// NM_001099401 /// NM_003919	0.00154623	1	0.0689225	0.00154623	1	0.0689225	0.533772	-1.87346	sample down vs control	124.31	0.984358	0.0237556	1
13185	213798_s_at	10487	CAP1	CAP, adenylate cyclase-associated protein 1 (yeast)	NM_001105530 /// NM_006367	0.00155182	1	0.0689225	0.00155182	1	0.0689225	1.21079	1.21079	sample up vs control	124.006	0.091379	0.00221068	1
19074	219703_at	55329	MNS1	meiosis-specific nuclear structural 1	NM_018365	0.00155461	1	0.0689225	0.00155461	1	0.0689225	0.65495	-1.52683	sample down vs control	123.855	0.447315	0.0108349	1
11490	212097_at	857	CAV1	caveolin 1, caveolae protein, 22kDa	NM_001172895 /// NM_001172896 /// NM_001172897 /// NM_001753	0.00155617	1	0.0689225	0.00155617	1	0.0689225	0.486662	-2.05481	sample down vs control	123.77	1.29544	0.0313996	1
10942	211529_x_at	3135	HLA-G	major histocompatibility complex, class I, G	NM_002127 /// XM_003960994	0.00155832	1	0.0689225	0.00155832	1	0.0689225	0.69899	-1.43063	sample down vs control	123.654	0.32032	0.00777134	1
17876	218504_at	51011	FAHD2A	fumarylacetoacetate hydrolase domain containing 2A	NM_016044	0.00156012	1	0.0689225	0.00156012	1	0.0689225	0.884986	-1.12996	sample down vs control	123.557	0.0372867	0.000905331	1
5450	205916_at	6278	S100A7	S100 calcium binding protein A7	NM_002963	0.0015611	1	0.0689225	0.0015611	1	0.0689225	0.409417	-2.4425	sample down vs control	123.505	1.99184	0.048383	1
4728	205194_at	5723	PSPH	phosphoserine phosphatase	NM_004577	0.0015637	1	0.0689225	0.0015637	1	0.0689225	0.532616	-1.87753	sample down vs control	123.365	0.991173	0.0241034	1
9644	210153_s_at	4200	ME2	malic enzyme 2, NAD(+)-dependent, mitochondrial	NM_001168335 /// NM_002396	0.00156384	1	0.0689225	0.00156384	1	0.0689225	1.22022	1.22022	sample up vs control	123.357	0.0989409	0.0024062	1
7961	208456_s_at	22800	RRAS2	related RAS viral (r-ras) oncogene homolog 2	NM_001102669 /// NM_001177314 /// NM_001177315 /// NM_012250	0.00157839	1	0.0689225	0.00157839	1	0.0689225	0.866771	-1.15371	sample down vs control	122.583	0.0510603	0.0012496	1
4974	205440_s_at	4886	NPY1R	neuropeptide Y receptor Y1	NM_000909	0.0015827	1	0.0689225	0.0015827	1	0.0689225	1.58841	1.58841	sample up vs control	122.356	0.5348	0.0131125	1
12618	213229_at	23405	DICER1	dicer 1, ribonuclease type III	NM_001195573 /// NM_001271282 /// NM_030621 /// NM_177438	0.00158484	1	0.0689225	0.00158484	1	0.0689225	2.82324	2.82324	sample up vs control	122.244	2.69047	0.066027	1
1076	201541_s_at	10467	ZNHIT1	zinc finger, HIT-type containing 1	NM_006349	0.00158721	1	0.0689225	0.00158721	1	0.0689225	0.656917	-1.52226	sample down vs control	122.12	0.441	0.0108336	1
1830	202295_s_at	1512	CTSH	cathepsin H	NM_004390 /// NM_148979	0.0015873	1	0.0689225	0.0015873	1	0.0689225	0.680923	-1.46859	sample down vs control	122.115	0.368879	0.00906226	1
2786	203252_at	10263	CDK2AP2	cyclin-dependent kinase 2 associated protein 2	NM_001271849 /// NM_005851 /// NR_073484	0.00158882	1	0.0689225	0.00158882	1	0.0689225	0.64983	-1.53886	sample down vs control	122.036	0.46406	0.011408	1
8187	208685_x_at	6046	BRD2	bromodomain containing 2	NM_001113182 /// NM_001199455 /// NM_001199456 /// NM_005104 /// NR_037625	0.00159506	1	0.0689225	0.00159506	1	0.0689225	1.60494	1.60494	sample up vs control	121.711	0.559006	0.0137787	1
2951	203417_at	4237	MFAP2	microfibrillar-associated protein 2	NM_001135247 /// NM_001135248 /// NM_002403 /// NM_017459 /// XM_003960903 /// XM_00396	0.00159617	1	0.0689225	0.00159617	1	0.0689225	0.797461	-1.25398	sample down vs control	121.654	0.127934	0.00315488	1
8525	209024_s_at	10492	SYNCRIP	synaptotagmin binding, cytoplasmic RNA interacting protein	NM_001159673 /// NM_001159674 /// NM_001159675 /// NM_001159676 /// NM_001159677 /// NM	0.00159945	1	0.0689225	0.00159945	1	0.0689225	1.39729	1.39729	sample up vs control	121.484	0.279516	0.00690253	1
18229	218858_at	64798	DEPTOR	DEP domain containing MTOR-interacting protein	NM_022783	0.00159964	1	0.0689225	0.00159964	1	0.0689225	1.47809	1.47809	sample up vs control	121.474	0.38135	0.00941807	1
11931	212539_at	9557 /// 101060601	CHD1L /// LOC101060601	chromodomain helicase DNA binding protein 1-like /// chromodomain-helicase-DNA-binding	NM_001256336 /// NM_001256337 /// NM_001256338 /// NM_004284 /// NM_024568 /// NR_04607	0.00159976	1	0.0689225	0.00159976	1	0.0689225	1.12596	1.12596	sample up vs control	121.468	0.0351551	0.000868255	1
4027	204493_at	637	BID	BH3 interacting domain death agonist	NM_001196 /// NM_001244567 /// NM_001244569 /// NM_001244570 /// NM_001244572 /// NM_19	0.001601	1	0.0689225	0.001601	1	0.0689225	0.728464	-1.37275	sample down vs control	121.404	0.250696	0.00619493	1
8729	209228_x_at	7991	TUSC3	tumor suppressor candidate 3	NM_006765 /// NM_178234	0.0016028	1	0.0689225	0.0016028	1	0.0689225	0.882296	-1.13341	sample down vs control	121.311	0.0391681	0.00096862	1
4415	204881_s_at	7357	UGCG	UDP-glucose ceramide glucosyltransferase	NM_003358	0.00160303	1	0.0689225	0.00160303	1	0.0689225	2.72617	2.72617	sample up vs control	121.3	2.51214	0.0621305	1
8802	209301_at	760	CA2	carbonic anhydrase II	NM_000067	0.0016076	1	0.0689225	0.0016076	1	0.0689225	2.48416	2.48416	sample up vs control	121.065	2.068	0.0512452	1
5194	205660_at	8638	OASL	2'-5'-oligoadenylate synthetase-like	NM_001261825 /// NM_003733 /// NM_198213	0.00160947	1	0.0689225	0.00160947	1	0.0689225	0.572826	-1.74573	sample down vs control	120.969	0.775373	0.019229	1
9869	210384_at	3275	PRMT2	protein arginine methyltransferase 2	NM_001242864 /// NM_001242865 /// NM_001242866 /// NM_001535 /// NM_206962	0.00161136	1	0.0689225	0.00161136	1	0.0689225	1.11198	1.11198	sample up vs control	120.873	0.0281374	0.000698357	1
828	201293_x_at	5478 /// 101060363	LOC101060363 /// PPIA	peptidyl-prolyl cis-trans isomerase A-like /// peptidylprolyl isomerase A (cyclophilin	NM_021130 /// NM_203430 /// NM_203431 /// XM_003960117	0.00161191	1	0.0689225	0.00161191	1	0.0689225	0.924593	-1.08156	sample down vs control	120.844	0.0153526	0.000381133	1
577	201042_at	7052	TGM2	transglutaminase 2 (C polypeptide, protein-glutamine-gamma-glutamyltransferase)	NM_004613 /// NM_198951	0.00162952	1	0.0695043	0.00162952	1	0.0695043	0.632512	-1.581	sample down vs control	119.955	0.524042	0.0131059	1
1688	202153_s_at	23636	NUP62	nucleoporin 62kDa	NM_001193357 /// NM_012346 /// NM_016553 /// NM_153718 /// NM_153719	0.0016367	1	0.0695043	0.0016367	1	0.0695043	0.862501	-1.15942	sample down vs control	119.597	0.0546481	0.00137081	1
14576	215195_at	5578	PRKCA	protein kinase C, alpha	NM_002737	0.00164268	1	0.0695043	0.00164268	1	0.0695043	0.669796	-1.49299	sample down vs control	119.301	0.401186	0.0100884	1
613	201078_at	9375	TM9SF2	transmembrane 9 superfamily member 2	NM_004800	0.00164344	1	0.0695043	0.00164344	1	0.0695043	1.17445	1.17445	sample up vs control	119.263	0.0645799	0.00162447	1
8305	208803_s_at	6731	SRP72	signal recognition particle 72kDa	NM_001267722 /// NM_006947	0.0016441	1	0.0695043	0.0016441	1	0.0695043	1.46629	1.46629	sample up vs control	119.231	0.365876	0.00920593	1
13938	214552_s_at	9135	RABEP1	rabaptin, RAB GTPase binding effector protein 1	NM_001083585 /// NM_004703	0.00164424	1	0.0695043	0.00164424	1	0.0695043	1.35	1.35	sample up vs control	119.224	0.224944	0.00566022	1
13855	214469_at	3012 /// 8335	HIST1H2AB /// HIST1H2AE	histone cluster 1, H2ab /// histone cluster 1, H2ae	NM_003513 /// NM_021052	0.00165021	1	0.0696244	0.00165021	1	0.0696244	0.574035	-1.74205	sample down vs control	118.93	0.769516	0.0194109	1
21093	221726_at	6146	RPL22	ribosomal protein L22	NM_000983	0.00166692	1	0.0701964	0.00166692	1	0.0701964	1.13238	1.13238	sample up vs control	118.118	0.0386046	0.000980489	1
11997	212605_s_at	---	---	---	---	0.00167119	1	0.0702017	0.00167119	1	0.0702017	1.13841	1.13841	sample up vs control	117.913	0.0419701	0.00106782	1
15591	216212_s_at	1736 /// 677835 /// 100847052	DKC1 /// MIR644B /// SNORA56	dyskeratosis congenita 1, dyskerin /// microRNA 644b /// small nucleolar RNA, H/ACA box	NM_001142463 /// NM_001363 /// NR_002984 /// NR_049842	0.00167396	1	0.0702017	0.00167396	1	0.0702017	1.19876	1.19876	sample up vs control	117.78	0.0820886	0.00209089	1
2763	203228_at	5050	PAFAH1B3	platelet-activating factor acetylhydrolase 1b, catalytic subunit 3 (29kDa)	NM_001145939 /// NM_001145940 /// NM_002573	0.00168502	1	0.0702017	0.00168502	1	0.0702017	0.736813	-1.3572	sample down vs control	117.254	0.232985	0.00596106	1
342	200807_s_at	3329	HSPD1	heat shock 60kDa protein 1 (chaperonin)	NM_002156 /// NM_199440	0.00168528	1	0.0702017	0.00168528	1	0.0702017	1.09381	1.09381	sample up vs control	117.241	0.0200804	0.000513822	1
2122	202587_s_at	203	AK1	adenylate kinase 1	NM_000476	0.00168573	1	0.0702017	0.00168573	1	0.0702017	0.653044	-1.53129	sample down vs control	117.22	0.453498	0.0116063	1
656	201121_s_at	10857	PGRMC1	progesterone receptor membrane component 1	NM_006667	0.00168756	1	0.0702017	0.00168756	1	0.0702017	0.873714	-1.14454	sample down vs control	117.134	0.0455207	0.00116587	1
9771	210284_s_at	23118	TAB2	TGF-beta activated kinase 1/MAP3K7 binding protein 2	NM_015093 /// NM_145342	0.00169267	1	0.0702017	0.00169267	1	0.0702017	1.46762	1.46762	sample up vs control	116.893	0.36761	0.00943452	1
10386	210932_s_at	6049	RNF6	ring finger protein (C3H2C3 type) 6	NM_005977 /// NM_183043 /// NM_183044 /// NM_183045	0.00169274	1	0.0702017	0.00169274	1	0.0702017	1.88843	1.88843	sample up vs control	116.89	1.00948	0.0259085	1
6201	206668_s_at	9522	SCAMP1	secretory carrier membrane protein 1	NM_004866 /// NM_052822	0.0016954	1	0.0702017	0.0016954	1	0.0702017	1.9981	1.9981	sample up vs control	116.765	1.19671	0.0307467	1
21525	222158_s_at	51029	DESI2	desumoylating isopeptidase 2	NM_016076	0.00170097	1	0.0702622	0.00170097	1	0.0702622	1.35119	1.35119	sample up vs control	116.504	0.226269	0.00582644	1
17726	218354_at	51693	TRAPPC2L	trafficking protein particle complex 2-like	NM_016209	0.00170317	1	0.0702622	0.00170317	1	0.0702622	0.773703	-1.29249	sample down vs control	116.402	0.164411	0.00423733	1
134	200599_s_at	7184 /// 100500842	HSP90B1 /// MIR3652	heat shock protein 90kDa beta (Grp94), member 1 /// microRNA 3652	NM_003299 /// NR_037425	0.00171524	1	0.0704703	0.00171524	1	0.0704703	1.15417	1.15417	sample up vs control	115.844	0.0513498	0.0013298	1
8458	208956_x_at	1854	DUT	deoxyuridine triphosphatase	NM_001025248 /// NM_001025249 /// NM_001948	0.00172323	1	0.0704703	0.00172323	1	0.0704703	0.762468	-1.31153	sample down vs control	115.479	0.183692	0.00477211	1
2982	203448_s_at	7013	TERF1	telomeric repeat binding factor (NIMA-interacting) 1	NM_003218 /// NM_017489	0.00172924	1	0.0704703	0.00172924	1	0.0704703	1.38377	1.38377	sample up vs control	115.205	0.263513	0.006862	1
9194	209699_x_at	1646 /// 101060798	AKR1C2 /// LOC101060798	aldo-keto reductase family 1, member C2 /// aldo-keto reductase family 1 member C2-like	NM_001135241 /// NM_001354 /// NM_205845 /// XM_003960852 /// XM_003960853 /// XM_00396	0.00172928	1	0.0704703	0.00172928	1	0.0704703	0.780398	-1.2814	sample down vs control	115.203	0.153554	0.00399868	1
2652	203116_s_at	2235	FECH	ferrochelatase	NM_000140 /// NM_001012515	0.00173252	1	0.0704703	0.00173252	1	0.0704703	1.20235	1.20235	sample up vs control	115.057	0.0848188	0.00221157	1
689	201154_x_at	6124 /// 595097 /// 595098 /// 595099 /// 595100	RPL4 /// SNORD16 /// SNORD18A /// SNORD18B /// SNORD18C	ribosomal protein L4 /// small nucleolar RNA, C/D box 16 /// small nucleolar RNA, C/D b	NM_000968 /// NR_002440 /// NR_002441 /// NR_002442 /// NR_002443	0.00173314	1	0.0704703	0.00173314	1	0.0704703	1.10167	1.10167	sample up vs control	115.029	0.0234156	0.000610688	1
8285	208783_s_at	4179	CD46	CD46 molecule, complement regulatory protein	NM_002389 /// NM_153826 /// NM_172350 /// NM_172351 /// NM_172352 /// NM_172353 /// NM_	0.00173335	1	0.0704703	0.00173335	1	0.0704703	1.21664	1.21664	sample up vs control	115.019	0.0960433	0.00250506	1
17756	218384_at	23589	CARHSP1	calcium regulated heat stable protein 1, 24kDa	NM_001042476 /// NM_001278260 /// NM_001278261 /// NM_001278262 /// NM_001278263 /// NM	0.00173353	1	0.0704703	0.00173353	1	0.0704703	0.779486	-1.2829	sample down vs control	115.011	0.155007	0.00404326	1
2648	203112_s_at	7469 /// 100126332	MIR943 /// NELFA	microRNA 943 /// negative elongation factor complex member A	NM_005663 /// NR_030641	0.00173781	1	0.070516	0.00173781	1	0.070516	0.898531	-1.11293	sample down vs control	114.818	0.0285923	0.000747067	1
20912	221542_s_at	11160	ERLIN2	ER lipid raft associated 2	NM_001003790 /// NM_001003791 /// NM_007175	0.00174714	1	0.0707021	0.00174714	1	0.0707021	0.716687	-1.39531	sample down vs control	114.4	0.277155	0.00726801	1
2272	202737_s_at	25804	LSM4	LSM4 homolog, U6 small nuclear RNA associated (S. cerevisiae)	NM_001252129 /// NM_012321	0.00174875	1	0.0707021	0.00174875	1	0.0707021	0.718364	-1.39205	sample down vs control	114.329	0.273278	0.00717082	1
10042	210568_s_at	5965	RECQL	RecQ protein-like (DNA helicase Q1-like)	NM_002907 /// NM_032941	0.0017582	1	0.0709553	0.0017582	1	0.0709553	1.30078	1.30078	sample up vs control	113.91	0.172717	0.00454875	1
3870	204336_s_at	10287	RGS19	regulator of G-protein signaling 19	NM_001039467 /// NM_005873	0.00177779	1	0.0716163	0.00177779	1	0.0716163	1.08756	1.08756	sample up vs control	113.054	0.0175985	0.000466991	1
20954	221585_at	27092	CACNG4	calcium channel, voltage-dependent, gamma subunit 4	NM_014405	0.00179985	1	0.0721933	0.00179985	1	0.0721933	1.184	1.184	sample up vs control	112.109	0.071253	0.00190671	1
6228	206695_x_at	7594	ZNF43	zinc finger protein 43	NM_001256648 /// NM_001256649 /// NM_001256650 /// NM_001256651 /// NM_001256653 /// NM	0.00180075	1	0.0721933	0.00180075	1	0.0721933	1.27604	1.27604	sample up vs control	112.071	0.148407	0.00397267	1
4025	204491_at	5144	PDE4D	phosphodiesterase 4D, cAMP-specific	NM_001104631 /// NM_001165899 /// NM_001197218 /// NM_001197219 /// NM_001197220 /// NM	0.00180665	1	0.0721933	0.00180665	1	0.0721933	0.699549	-1.42949	sample down vs control	111.822	0.318892	0.00855537	1
2368	202833_s_at	5265	SERPINA1	serpin peptidase inhibitor, clade A (alpha-1 antiproteinase, antitrypsin), member 1	NM_000295 /// NM_001002235 /// NM_001002236 /// NM_001127700 /// NM_001127701 /// NM_00	0.00180723	1	0.0721933	0.00180723	1	0.0721933	2.35966	2.35966	sample up vs control	111.797	1.84089	0.0493989	1
18551	219180_s_at	55670	PEX26	peroxisomal biogenesis factor 26	NM_001127649 /// NM_001199319 /// NM_017929	0.00181682	1	0.0721933	0.00181682	1	0.0721933	0.783376	-1.27653	sample down vs control	111.395	0.148873	0.00400932	1
13393	214007_s_at	5756	TWF1	twinfilin actin-binding protein 1	NM_001242397 /// NM_002822 /// NM_198974 /// NR_073472 /// NR_073473	0.0018255	1	0.0721933	0.0018255	1	0.0721933	2.24932	2.24932	sample up vs control	111.034	1.64124	0.0443443	1
17380	218008_at	55069	TMEM248	transmembrane protein 248	NM_017994	0.00182573	1	0.0721933	0.00182573	1	0.0721933	0.895435	-1.11678	sample down vs control	111.024	0.0304671	0.000823254	1
4196	204662_at	9738	CCP110	centriolar coiled coil protein 110kDa	NM_001199022 /// NM_014711	0.00182626	1	0.0721933	0.00182626	1	0.0721933	0.834329	-1.19857	sample down vs control	111.002	0.081941	0.00221457	1
19588	220217_x_at	64663 /// 171489	SPANXC /// SPANXE	SPANX family, member C /// SPANX family, member E	NM_022661 /// NM_145665	0.00182674	1	0.0721933	0.00182674	1	0.0721933	1.20987	1.20987	sample up vs control	110.983	0.0906514	0.00245042	1
1399	201864_at	2664	GDI1	GDP dissociation inhibitor 1	NM_001493	0.0018347	1	0.0721933	0.0018347	1	0.0721933	1.22865	1.22865	sample up vs control	110.655	0.105908	0.0028713	1
18317	218946_at	27247	NFU1	NFU1 iron-sulfur cluster scaffold homolog (S. cerevisiae)	NM_001002755 /// NM_001002756 /// NM_001002757 /// NM_015700 /// NR_045631 /// NR_04563	0.00183473	1	0.0721933	0.00183473	1	0.0721933	0.827399	-1.20861	sample down vs control	110.653	0.0896612	0.00243087	1
11064	211653_x_at	1646 /// 101060798	AKR1C2 /// LOC101060798	aldo-keto reductase family 1, member C2 /// aldo-keto reductase family 1 member C2-like	NM_001135241 /// NM_001354 /// NM_205845 /// XM_003960852 /// XM_003960853 /// XM_00396	0.0018363	1	0.0721933	0.0018363	1	0.0721933	0.758468	-1.31845	sample down vs control	110.589	0.190888	0.00517832	1
3746	204212_at	10005	ACOT8	acyl-CoA thioesterase 8	NM_005469 /// NM_183385 /// NM_183386	0.00183652	1	0.0721933	0.00183652	1	0.0721933	0.729017	-1.37171	sample down vs control	110.58	0.249497	0.00676878	1
18942	219571_s_at	7559	ZNF12	zinc finger protein 12	NM_006956 /// NM_016265	0.00183748	1	0.0721933	0.00183748	1	0.0721933	1.73775	1.73775	sample up vs control	110.54	0.76268	0.0206987	1
1601	202066_at	8500	PPFIA1	protein tyrosine phosphatase, receptor type, f polypeptide (PTPRF), interacting protein	NM_003626 /// NM_177423 /// NR_045286	0.0018472	1	0.0723855	0.0018472	1	0.0723855	0.699815	-1.42895	sample down vs control	110.144	0.318214	0.0086672	1
8151	208647_at	2222	FDFT1	farnesyl-diphosphate farnesyltransferase 1	NM_004462	0.00184887	1	0.0723855	0.00184887	1	0.0723855	1.31797	1.31797	sample up vs control	110.076	0.190384	0.00518871	1
13626	214240_at	51083	GAL	galanin/GMAP prepropeptide	NM_015973	0.00185675	1	0.0725015	0.00185675	1	0.0725015	0.616185	-1.62289	sample down vs control	109.758	0.585592	0.0160059	1
8084	208579_x_at	54145	H2BFS	H2B histone family, member S (pseudogene)	NM_017445	0.00185834	1	0.0725015	0.00185834	1	0.0725015	0.668549	-1.49578	sample down vs control	109.694	0.404927	0.0110743	1
14081	214698_at	9991	PTBP3	polypyrimidine tract binding protein 3	NM_001163788 /// NM_001163790 /// NM_001244896 /// NM_001244897 /// NM_001244898 /// NM	0.00187776	1	0.0729385	0.00187776	1	0.0729385	1.17496	1.17496	sample up vs control	108.92	0.0649281	0.00178833	1
1311	201776_s_at	9813	EFCAB14	EF-hand calcium binding domain 14	NM_014774	0.00187812	1	0.0729385	0.00187812	1	0.0729385	0.814731	-1.2274	sample down vs control	108.906	0.104858	0.00288851	1
1869	202334_s_at	7320	UBE2B	ubiquitin-conjugating enzyme E2B	NM_003337	0.00187937	1	0.0729385	0.00187937	1	0.0729385	1.2482	1.2482	sample up vs control	108.856	0.122767	0.00338338	1
19984	220613_s_at	54843	SYTL2	synaptotagmin-like 2	NM_001162951 /// NM_001162952 /// NM_001162953 /// NM_032379 /// NM_032943 /// NM_20692	0.00189263	1	0.0733253	0.00189263	1	0.0733253	1.93417	1.93417	sample up vs control	108.336	1.08691	0.0300982	1
18354	218983_at	51279	C1RL	complement component 1, r subcomponent-like	NM_016546	0.00190507	1	0.0733842	0.00190507	1	0.0733842	0.894475	-1.11797	sample down vs control	107.853	0.0310615	0.000863992	1
4340	204806_x_at	3134	HLA-F	major histocompatibility complex, class I, F	NM_001098478 /// NM_001098479 /// NM_018950	0.00190668	1	0.0733842	0.00190668	1	0.0733842	0.641015	-1.56003	sample down vs control	107.791	0.493934	0.013747	1
17776	218404_at	29887	SNX10	sorting nexin 10	NM_001199835 /// NM_001199837 /// NM_001199838 /// NM_013322 /// NR_037670	0.00190701	1	0.0733842	0.00190701	1	0.0733842	1.49248	1.49248	sample up vs control	107.779	0.400505	0.011148	1
11365	211971_s_at	10128	LRPPRC	leucine-rich pentatricopeptide repeat containing	NM_133259	0.00190734	1	0.0733842	0.00190734	1	0.0733842	1.1126	1.1126	sample up vs control	107.766	0.0284356	0.000791594	1
8824	209324_s_at	6004	RGS16	regulator of G-protein signaling 16	NM_002928	0.00191062	1	0.0733842	0.00191062	1	0.0733842	0.62274	-1.60581	sample down vs control	107.64	0.560275	0.0156153	1
8699	209198_s_at	23208	SYT11	synaptotagmin XI	NM_152280	0.00192541	1	0.0736346	0.00192541	1	0.0736346	0.848343	-1.17877	sample down vs control	107.075	0.0675622	0.00189293	1
9048	209549_s_at	1716	DGUOK	deoxyguanosine kinase	NM_001929 /// NM_080915 /// NM_080916 /// NM_080917 /// NM_080918	0.00192671	1	0.0736346	0.00192671	1	0.0736346	0.781277	-1.27996	sample down vs control	107.026	0.152164	0.00426523	1
19080	219709_x_at	65990	FAM173A	family with sequence similarity 173, member A	NM_001271285 /// NM_023933	0.00192705	1	0.0736346	0.00192705	1	0.0736346	0.771213	-1.29666	sample down vs control	107.013	0.168569	0.00472564	1
2675	203140_at	604	BCL6	B-cell CLL/lymphoma 6	NM_001130845 /// NM_001134738 /// NM_001706 /// NM_138931	0.00193606	1	0.073852	0.00193606	1	0.073852	0.517179	-1.93357	sample down vs control	106.674	1.08588	0.0305384	1
5376	205842_s_at	3717	JAK2	Janus kinase 2	NM_004972	0.00194241	1	0.0739175	0.00194241	1	0.0739175	1.49124	1.49124	sample up vs control	106.436	0.398843	0.0112418	1
5103	205569_at	27074	LAMP3	lysosomal-associated membrane protein 3	NM_014398	0.00195024	1	0.0739175	0.00195024	1	0.0739175	0.441584	-2.26457	sample down vs control	106.144	1.66873	0.0471639	1
5885	206352_s_at	5192	PEX10	peroxisomal biogenesis factor 10	NM_002617 /// NM_153818	0.00195682	1	0.0739175	0.00195682	1	0.0739175	0.817647	-1.22302	sample down vs control	105.901	0.101233	0.00286776	1
18881	219510_at	10721	POLQ	polymerase (DNA directed), theta	NM_199420	0.00195855	1	0.0739175	0.00195855	1	0.0739175	0.855469	-1.16895	sample down vs control	105.837	0.0608644	0.00172522	1
21799	33760_at	5195	PEX14	peroxisomal biogenesis factor 14	NM_004565	0.00195885	1	0.0739175	0.00195885	1	0.0739175	0.840846	-1.18928	sample down vs control	105.826	0.075052	0.0021276	1
16608	217234_s_at	7430	EZR	ezrin	NM_001111077 /// NM_003379	0.00195931	1	0.0739175	0.00195931	1	0.0739175	1.59074	1.59074	sample up vs control	105.809	0.538199	0.0152595	1
11571	212178_s_at	9883 /// 100101267	POM121 /// POM121C	POM121 transmembrane nucleoporin /// POM121 transmembrane nucleoporin C	NM_001099415 /// NM_001257190 /// NM_172020	0.00196334	1	0.0739175	0.00196334	1	0.0739175	1.25749	1.25749	sample up vs control	105.661	0.131109	0.00372255	1
9069	209572_s_at	8726	EED	embryonic ectoderm development	NM_003797 /// NM_152991	0.00196432	1	0.0739175	0.00196432	1	0.0739175	0.914785	-1.09315	sample down vs control	105.625	0.0198134	0.000562747	1
7092	207564_x_at	8473	OGT	O-linked N-acetylglucosamine (GlcNAc) transferase	NM_003605 /// NM_181672 /// NM_181673	0.00197407	1	0.0739333	0.00197407	1	0.0739333	1.13814	1.13814	sample up vs control	105.269	0.0418194	0.00119178	1
18127	218756_s_at	79154	DHRS11	dehydrogenase/reductase (SDR family) member 11	NM_024308	0.00197685	1	0.0739333	0.00197685	1	0.0739333	0.709952	-1.40855	sample down vs control	105.168	0.293087	0.00836053	1
12026	212634_at	23376	UFL1	UFM1-specific ligase 1	NM_015323	0.00197708	1	0.0739333	0.00197708	1	0.0739333	1.92224	1.92224	sample up vs control	105.16	1.06662	0.0304285	1
20856	221486_at	2029	ENSA	endosulfine alpha	NM_004436 /// NM_207042 /// NM_207043 /// NM_207044 /// NM_207045 /// NM_207046 /// NM_	0.00197802	1	0.0739333	0.00197802	1	0.0739333	1.22384	1.22384	sample up vs control	105.126	0.101904	0.00290805	1
11719	212327_at	22998	LIMCH1	LIM and calponin homology domains 1	NM_001112717 /// NM_001112718 /// NM_001112719 /// NM_001112720 /// NM_014988	0.00198492	1	0.0740671	0.00198492	1	0.0740671	0.553053	-1.80815	sample down vs control	104.877	0.876226	0.0250645	1
17892	218520_at	29110	TBK1	TANK-binding kinase 1	NM_013254	0.00198831	1	0.0740695	0.00198831	1	0.0740695	1.10866	1.10866	sample up vs control	104.755	0.0265749	0.000761061	1
988	201453_x_at	6009	RHEB	Ras homolog enriched in brain	NM_005614	0.00199881	1	0.0742484	0.00199881	1	0.0742484	0.894038	-1.11852	sample down vs control	104.379	0.0313345	0.000900599	1
2596	203060_s_at	9060	PAPSS2	3'-phosphoadenosine 5'-phosphosulfate synthase 2	NM_001015880 /// NM_004670	0.00199978	1	0.0742484	0.00199978	1	0.0742484	1.2572	1.2572	sample up vs control	104.345	0.130848	0.00376199	1
7800	208289_s_at	9538	EI24	etoposide induced 2.4	NM_001007277 /// NM_004879	0.00200725	1	0.0744018	0.00200725	1	0.0744018	0.847844	-1.17946	sample down vs control	104.08	0.068047	0.00196139	1
21165	221798_x_at	---	OTTHUMG00000008588 /// RP5-882O7.1	NULL /// NULL	---	0.00201073	1	0.0744072	0.00201073	1	0.0744072	0.969156	-1.03183	sample down vs control	103.956	0.00245163	7.07498e-05	1
21786	32837_at	10555	AGPAT2	1-acylglycerol-3-phosphate O-acyltransferase 2	NM_001012727 /// NM_006412	0.00202195	1	0.0746982	0.00202195	1	0.0746982	0.813042	-1.22995	sample down vs control	103.563	0.106993	0.00309935	1
10714	211275_s_at	2992	GYG1	glycogenin 1	NM_001184720 /// NM_001184721 /// NM_004130	0.00204243	1	0.0750886	0.00204243	1	0.0750886	1.14036	1.14036	sample up vs control	102.853	0.0430902	0.00125684	1
9892	210407_at	5494	PPM1A	protein phosphatase, Mg2+/Mn2+ dependent, 1A	NM_021003 /// NM_177951 /// NM_177952	0.0020457	1	0.0750886	0.0020457	1	0.0750886	1.72044	1.72044	sample up vs control	102.741	0.735282	0.0214699	1
2507	202971_s_at	8445	DYRK2	dual-specificity tyrosine-(Y)-phosphorylation regulated kinase 2	NM_003583 /// NM_006482	0.00205909	1	0.0750886	0.00205909	1	0.0750886	2.20328	2.20328	sample up vs control	102.285	1.55857	0.0457126	1
14152	214769_at	1183	CLCN4	chloride channel, voltage-sensitive 4	NM_001256944 /// NM_001830	0.00206139	1	0.0750886	0.00206139	1	0.0750886	0.917013	-1.0905	sample down vs control	102.207	0.0187457	0.000550228	1
4053	204519_s_at	51090	PLLP	plasmolipin	NM_015993	0.00206763	1	0.0750886	0.00206763	1	0.0750886	0.768926	-1.30051	sample down vs control	101.997	0.172444	0.00507206	1
2877	203343_at	7358	UGDH	UDP-glucose 6-dehydrogenase	NM_001184700 /// NM_001184701 /// NM_003359	0.00206964	1	0.0750886	0.00206964	1	0.0750886	1.50229	1.50229	sample up vs control	101.929	0.413715	0.0121766	1
15983	216606_x_at	11313	LYPLA2	lysophospholipase II	NM_007260	0.00207345	1	0.0750886	0.00207345	1	0.0750886	0.867502	-1.15273	sample down vs control	101.801	0.0504598	0.00148701	1
14040	214657_s_at	283131 /// 693197	MIR612 /// NEAT1	microRNA 612 /// nuclear paraspeckle assembly transcript 1 (non-protein coding)	NR_002802 /// NR_028272 /// NR_030343	0.00207677	1	0.0750886	0.00207677	1	0.0750886	1.74944	1.74944	sample up vs control	101.69	0.781298	0.0230494	1
21985	41329_at	57147	SCYL3	SCY1-like 3 (S. cerevisiae)	NM_020423 /// NM_181093	0.00207681	1	0.0750886	0.00207681	1	0.0750886	1.12363	1.12363	sample up vs control	101.689	0.0339344	0.00100113	1
20807	221437_s_at	64960	MRPS15	mitochondrial ribosomal protein S15	NM_031280	0.00207793	1	0.0750886	0.00207793	1	0.0750886	0.685215	-1.4594	sample down vs control	101.651	0.356916	0.0105335	1
19168	219797_at	11320	MGAT4A	mannosyl (alpha-1,3-)-glycoprotein beta-1,4-N-acetylglucosaminyltransferase, isozyme A	NM_001160154 /// NM_012214	0.00208475	1	0.0750886	0.00208475	1	0.0750886	1.84897	1.84897	sample up vs control	101.424	0.943537	0.0279087	1
18334	218963_s_at	25984	KRT23	keratin 23 (histone deacetylase inducible)	NM_015515 /// NM_173213	0.00208679	1	0.0750886	0.00208679	1	0.0750886	0.272441	-3.67051	sample down vs control	101.356	4.22317	0.125	1
2448	202912_at	133	ADM	adrenomedullin	NM_001124	0.00208771	1	0.0750886	0.00208771	1	0.0750886	0.572804	-1.7458	sample down vs control	101.326	0.77548	0.0229599	1
17869	218497_s_at	246243	RNASEH1	ribonuclease H1	NM_002936	0.00209114	1	0.0750886	0.00209114	1	0.0750886	0.837313	-1.1943	sample down vs control	101.213	0.0787419	0.00233395	1
12023	212631_at	8417	STX7	syntaxin 7	NM_003569	0.00209124	1	0.0750886	0.00209124	1	0.0750886	1.28562	1.28562	sample up vs control	101.209	0.157656	0.00467317	1
8032	208527_x_at	8339 /// 8343 /// 8344 /// 8346 /// 8347	HIST1H2BC /// HIST1H2BE /// HIST1H2BF /// HIST1H2BG /// HIST1H2BI	histone cluster 1, H2bc /// histone cluster 1, H2be /// histone cluster 1, H2bf /// his	NM_003518 /// NM_003522 /// NM_003523 /// NM_003525 /// NM_003526	0.00209354	1	0.0750886	0.00209354	1	0.0750886	0.65758	-1.52073	sample down vs control	101.133	0.438883	0.0130189	1
17127	217755_at	51155	HN1	hematological and neurological expressed 1	NM_001002032 /// NM_001002033 /// NM_016185	0.00209452	1	0.0750886	0.00209452	1	0.0750886	0.710791	-1.40688	sample down vs control	101.101	0.291071	0.00863704	1
17595	218223_s_at	51177	PLEKHO1	pleckstrin homology domain containing, family O member 1	NM_016274	0.00209527	1	0.0750886	0.00209527	1	0.0750886	0.708828	-1.41078	sample down vs control	101.077	0.295806	0.00877965	1
11397	212003_at	26099	SZRD1	SUZ RNA binding domain containing 1	NM_001114600 /// NM_001271869 /// NM_015609 /// NR_073500 /// NR_073501 /// NR_073502 /	0.00209762	1	0.0750886	0.00209762	1	0.0750886	0.780021	-1.28202	sample down vs control	100.999	0.154153	0.00457884	1
11692	212299_at	91754	NEK9	NIMA-related kinase 9	NM_033116	0.00209993	1	0.0750886	0.00209993	1	0.0750886	0.917975	-1.08935	sample down vs control	100.923	0.0182949	0.000543827	1
6959	207430_s_at	4477	MSMB	microseminoprotein, beta-	NM_002443 /// NM_138634	0.00211331	1	0.0752689	0.00211331	1	0.0752689	4.58187	4.58187	sample up vs control	100.487	5.78657	0.172756	1
3260	203726_s_at	3909	LAMA3	laminin, alpha 3	NM_000227 /// NM_001127717 /// NM_001127718 /// NM_198129	0.00211706	1	0.0752689	0.00211706	1	0.0752689	1.08283	1.08283	sample up vs control	100.365	0.0158153	0.000472732	1
13342	213956_at	9857	CEP350	centrosomal protein 350kDa	NM_014810	0.00211927	1	0.0752689	0.00211927	1	0.0752689	2.29421	2.29421	sample up vs control	100.294	1.72224	0.0515159	1
6755	207223_s_at	9991	PTBP3	polypyrimidine tract binding protein 3	NM_001163788 /// NM_001163790 /// NM_001244896 /// NM_001244897 /// NM_001244898 /// NM	0.00212401	1	0.0752689	0.00212401	1	0.0752689	1.65895	1.65895	sample up vs control	100.141	0.639958	0.0191717	1
10399	210945_at	1288	COL4A6	collagen, type IV, alpha 6	NM_001847 /// NM_033641	0.00212629	1	0.0752689	0.00212629	1	0.0752689	0.572344	-1.7472	sample down vs control	100.068	0.777716	0.0233157	1
2375	202840_at	8148	TAF15	TAF15 RNA polymerase II, TATA box binding protein (TBP)-associated factor, 68kDa	NM_003487 /// NM_139215	0.00214101	1	0.0752689	0.00214101	1	0.0752689	1.49983	1.49983	sample up vs control	99.5976	0.41039	0.0123614	1
767	201232_s_at	5719	PSMD13	proteasome (prosome, macropain) 26S subunit, non-ATPase, 13	NM_002817 /// NM_175932	0.00214121	1	0.0752689	0.00214121	1	0.0752689	0.857429	-1.16628	sample down vs control	99.5913	0.059093	0.00178007	1
8987	209487_at	11030	RBPMS	RNA binding protein with multiple splicing	NM_001008710 /// NM_001008711 /// NM_001008712 /// NM_006867	0.00214965	1	0.0752689	0.00214965	1	0.0752689	0.799246	-1.25118	sample down vs control	99.3242	0.125418	0.00378816	1
1739	202204_s_at	267	AMFR	autocrine motility factor receptor, E3 ubiquitin protein ligase	NM_001144 /// NM_138958	0.00215142	1	0.0752689	0.00215142	1	0.0752689	1.21622	1.21622	sample up vs control	99.2682	0.0957001	0.00289217	1
21579	222212_s_at	29956	CERS2	ceramide synthase 2	NM_013384 /// NM_022075 /// NM_181746	0.00215318	1	0.0752689	0.00215318	1	0.0752689	1.43458	1.43458	sample up vs control	99.2128	0.32526	0.00983522	1
462	200927_s_at	51552	RAB14	RAB14, member RAS oncogene family	NM_016322	0.00216251	1	0.0752689	0.00216251	1	0.0752689	1.1653	1.1653	sample up vs control	98.9205	0.0584494	0.00177262	1
7506	207988_s_at	10109	ARPC2	actin related protein 2/3 complex, subunit 2, 34kDa	NM_005731 /// NM_152862	0.00216498	1	0.0752689	0.00216498	1	0.0752689	0.832737	-1.20086	sample down vs control	98.8433	0.0836778	0.00253971	1
12535	213145_at	144699	FBXL14	F-box and leucine-rich repeat protein 14	NM_152441	0.00216638	1	0.0752689	0.00216638	1	0.0752689	1.18189	1.18189	sample up vs control	98.7997	0.0697553	0.00211808	1
22070	50374_at	339229	OXLD1	oxidoreductase-like domain containing 1	NM_001039842	0.00217352	1	0.0752689	0.00217352	1	0.0752689	0.759903	-1.31596	sample down vs control	98.5779	0.188287	0.0057301	1
17779	218407_x_at	29937	NENF	neudesin neurotrophic factor	NM_013349 /// NR_026598	0.00217931	1	0.0752689	0.00217931	1	0.0752689	0.824758	-1.21248	sample down vs control	98.399	0.0927123	0.00282662	1
12785	213397_x_at	6038	RNASE4	ribonuclease, RNase A family, 4	NM_002937 /// NM_194430 /// NM_194431	0.00218014	1	0.0752689	0.00218014	1	0.0752689	0.521054	-1.91919	sample down vs control	98.3737	1.06144	0.0323696	1
1345	201810_s_at	9467	SH3BP5	SH3-domain binding protein 5 (BTK-associated)	NM_001018009 /// NM_004844	0.00218102	1	0.0752689	0.00218102	1	0.0752689	1.5035	1.5035	sample up vs control	98.3465	0.415348	0.0126699	1
3906	204372_s_at	8570	KHSRP	KH-type splicing regulatory protein	NM_003685	0.00218351	1	0.0752689	0.00218351	1	0.0752689	0.800289	-1.24955	sample down vs control	98.2698	0.123963	0.00378436	1
14521	215140_at	---	---	---	---	0.00218684	1	0.0752689	0.00218684	1	0.0752689	0.962453	-1.03901	sample down vs control	98.1677	0.00365814	0.000111792	1
8217	208715_at	54499	TMCO1	transmembrane and coiled-coil domains 1	NM_001256164 /// NM_001256165 /// NM_019026 /// NR_045818	0.00218764	1	0.0752689	0.00218764	1	0.0752689	1.16011	1.16011	sample up vs control	98.1431	0.0550897	0.00168396	1
174	200639_s_at	7534	YWHAZ	tyrosine 3-monooxygenase/tryptophan 5-monooxygenase activation protein, zeta polypeptid	NM_001135699 /// NM_001135700 /// NM_001135701 /// NM_001135702 /// NM_003406 /// NM_14	0.00219139	1	0.0752689	0.00219139	1	0.0752689	1.30377	1.30377	sample up vs control	98.0283	0.17574	0.00537824	1
17952	218580_x_at	54998	AURKAIP1	aurora kinase A interacting protein 1	NM_001127229 /// NM_001127230 /// NM_017900	0.00220309	1	0.0752689	0.00220309	1	0.0752689	0.658515	-1.51857	sample down vs control	97.6725	0.435915	0.0133891	1
5228	205694_at	7306	TYRP1	tyrosinase-related protein 1	NM_000550	0.00220317	1	0.0752689	0.00220317	1	0.0752689	1.55568	1.55568	sample up vs control	97.6701	0.487762	0.0149819	1
4758	205224_at	6835	SURF2	surfeit 2	NM_017503	0.00220434	1	0.0752689	0.00220434	1	0.0752689	0.769824	-1.299	sample down vs control	97.6348	0.170917	0.00525172	1
269	200734_s_at	377	ARF3	ADP-ribosylation factor 3	NM_001659	0.00220902	1	0.0752689	0.00220902	1	0.0752689	0.927806	-1.07781	sample down vs control	97.4934	0.0140238	0.000431531	1
13128	213741_s_at	3836	KPNA1	karyopherin alpha 1 (importin alpha 5)	NM_002264 /// NR_026698	0.00220936	1	0.0752689	0.00220936	1	0.0752689	1.45634	1.45634	sample up vs control	97.4832	0.352968	0.0108624	1
8764	209263_x_at	7106	TSPAN4	tetraspanin 4	NM_001025234 /// NM_001025235 /// NM_001025236 /// NM_001025237 /// NM_001025238 /// NM	0.00221552	1	0.0752689	0.00221552	1	0.0752689	0.818864	-1.2212	sample down vs control	97.2978	0.0997426	0.00307538	1
15416	216037_x_at	6934	TCF7L2	transcription factor 7-like 2 (T-cell specific, HMG-box)	NM_001146274 /// NM_001146283 /// NM_001146284 /// NM_001146285 /// NM_001146286 /// NM	0.00221638	1	0.0752689	0.00221638	1	0.0752689	1.30709	1.30709	sample up vs control	97.2722	0.179125	0.00552446	1
10846	211429_s_at	5265	SERPINA1	serpin peptidase inhibitor, clade A (alpha-1 antiproteinase, antitrypsin), member 1	NM_000295 /// NM_001002235 /// NM_001002236 /// NM_001127700 /// NM_001127701 /// NM_00	0.00222081	1	0.0752689	0.00222081	1	0.0752689	1.87164	1.87164	sample up vs control	97.1396	0.981317	0.0303064	1
19439	220068_at	29802	VPREB3	pre-B lymphocyte 3	NM_013378	0.00222199	1	0.0752689	0.00222199	1	0.0752689	0.879844	-1.13656	sample down vs control	97.1044	0.0409279	0.00126445	1
20843	221473_x_at	10955	SERINC3	serine incorporator 3	NM_006811 /// NM_198941	0.00222397	1	0.0752689	0.00222397	1	0.0752689	1.52675	1.52675	sample up vs control	97.0453	0.447202	0.0138245	1
5100	205566_at	11057	ABHD2	abhydrolase domain containing 2	NM_007011 /// NM_152924	0.00222406	1	0.0752689	0.00222406	1	0.0752689	1.44592	1.44592	sample up vs control	97.0424	0.339611	0.0104988	1
10802	211379_x_at	8706	B3GALNT1	beta-1,3-N-acetylgalactosaminyltransferase 1 (globoside blood group)	NM_001038628 /// NM_003781 /// NM_033167 /// NM_033168 /// NM_033169	0.00222652	1	0.0752689	0.00222652	1	0.0752689	2.00311	2.00311	sample up vs control	96.9693	1.20539	0.0372918	1
12792	213404_s_at	6009	RHEB	Ras homolog enriched in brain	NM_005614	0.00223225	1	0.0752689	0.00223225	1	0.0752689	0.854997	-1.16959	sample down vs control	96.7991	0.0612955	0.00189967	1
19229	219858_s_at	54842	MFSD6	major facilitator superfamily domain containing 6	NM_017694	0.00223272	1	0.0752689	0.00223272	1	0.0752689	1.33717	1.33717	sample up vs control	96.7852	0.210856	0.00653578	1
10721	211285_s_at	7337	UBE3A	ubiquitin protein ligase E3A	NM_000462 /// NM_130838 /// NM_130839	0.00223629	1	0.0752689	0.00223629	1	0.0752689	1.17378	1.17378	sample up vs control	96.6797	0.0641241	0.00198979	1
4028	204494_s_at	56905	C15orf39	chromosome 15 open reading frame 39	NM_015492	0.00223782	1	0.0752689	0.00223782	1	0.0752689	0.869321	-1.15032	sample down vs control	96.6345	0.0489839	0.0015207	1
4775	205241_at	9997	SCO2	SCO2 cytochrome c oxidase assembly protein	NM_001169109 /// NM_001169110 /// NM_001169111 /// NM_005138	0.00224269	1	0.0752689	0.00224269	1	0.0752689	0.738437	-1.35421	sample down vs control	96.4912	0.229638	0.00713964	1
20401	221030_s_at	83478	ARHGAP24	Rho GTPase activating protein 24	NM_001025616 /// NM_001042669 /// NM_031305	0.0022436	1	0.0752689	0.0022436	1	0.0752689	1.15562	1.15562	sample up vs control	96.4643	0.0522523	0.00162502	1
2694	203159_at	2744	GLS	glutaminase	NM_001256310 /// NM_014905	0.00226638	1	0.0752689	0.00226638	1	0.0752689	1.30037	1.30037	sample up vs control	95.8008	0.172297	0.00539547	1
11319	211924_s_at	5329	PLAUR	plasminogen activator, urokinase receptor	NM_001005376 /// NM_001005377 /// NM_002659	0.00226857	1	0.0752689	0.00226857	1	0.0752689	0.851962	-1.17376	sample down vs control	95.7378	0.0641104	0.00200894	1
2739	203204_s_at	9682	KDM4A	lysine (K)-specific demethylase 4A	NM_014663	0.00227481	1	0.0752689	0.00227481	1	0.0752689	1.33659	1.33659	sample up vs control	95.5581	0.210223	0.00659985	1
864	201329_s_at	2114	ETS2	v-ets erythroblastosis virus E26 oncogene homolog 2 (avian)	NM_001256295 /// NM_005239	0.00227623	1	0.0752689	0.00227623	1	0.0752689	0.746412	-1.33974	sample down vs control	95.5173	0.213656	0.0067105	1
17578	218206_x_at	51282	SCAND1	SCAN domain containing 1	NM_016558 /// NM_033630	0.00227672	1	0.0752689	0.00227672	1	0.0752689	0.705167	-1.4181	sample down vs control	95.5033	0.304775	0.00957375	1
1029	201494_at	5547	PRCP	prolylcarboxypeptidase (angiotensinase C)	NM_005040 /// NM_199418	0.00227677	1	0.0752689	0.00227677	1	0.0752689	1.39703	1.39703	sample up vs control	95.5018	0.27921	0.00877084	1
4478	204944_at	5793	PTPRG	protein tyrosine phosphatase, receptor type, G	NM_002841	0.00227955	1	0.0752689	0.00227955	1	0.0752689	1.27401	1.27401	sample up vs control	95.4222	0.14648	0.00460521	1
600	201065_s_at	2969 /// 2970 /// 100093631	GTF2I /// GTF2IP1 /// LOC100093631	general transcription factor IIi /// general transcription factor IIi, pseudogene 1 ///	NM_001163636 /// NM_001518 /// NM_032999 /// NM_033000 /// NM_033001 /// NR_002206 ///	0.00228301	1	0.0752689	0.00228301	1	0.0752689	1.26132	1.26132	sample up vs control	95.3234	0.134613	0.00423653	1
17886	218514_at	55181	SMG8	smg-8 homolog, nonsense mediated mRNA decay factor (C. elegans)	NM_018149	0.00228342	1	0.0752689	0.00228342	1	0.0752689	1.16513	1.16513	sample up vs control	95.3118	0.0583372	0.0018362	1
633	201098_at	9276	COPB2	coatomer protein complex, subunit beta 2 (beta prime)	NM_004766 /// NR_023350	0.00228548	1	0.0752689	0.00228548	1	0.0752689	1.18915	1.18915	sample up vs control	95.2531	0.0749565	0.00236076	1
6385	206852_at	2045	EPHA7	EPH receptor A7	NM_004440	0.00229388	1	0.0752689	0.00229388	1	0.0752689	1.57785	1.57785	sample up vs control	95.0144	0.519492	0.0164025	1
18438	219067_s_at	54780	NSMCE4A	non-SMC element 4 homolog A (S. cerevisiae)	NM_001167865 /// NM_017615	0.00230141	1	0.0752689	0.00230141	1	0.0752689	0.794502	-1.25865	sample down vs control	94.8019	0.132172	0.00418256	1
539	201004_at	6748	SSR4	signal sequence receptor, delta	NM_001204526 /// NM_001204527 /// NM_006280 /// NR_037927	0.00230658	1	0.0752689	0.00230658	1	0.0752689	0.780711	-1.28088	sample down vs control	94.6567	0.153058	0.00485095	1
2204	202669_s_at	1948	EFNB2	ephrin-B2	NM_004093	0.0023077	1	0.0752689	0.0023077	1	0.0752689	1.91613	1.91613	sample up vs control	94.6253	1.05625	0.0334874	1
4180	204646_at	1806	DPYD	dihydropyrimidine dehydrogenase	NM_000110 /// NM_001160301	0.00230856	1	0.0752689	0.00230856	1	0.0752689	0.73571	-1.35923	sample down vs control	94.6013	0.235276	0.00746109	1
2210	202675_at	6390	SDHB	succinate dehydrogenase complex, subunit B, iron sulfur (Ip)	NM_003000	0.00231177	1	0.0752689	0.00231177	1	0.0752689	0.833987	-1.19906	sample down vs control	94.5113	0.0823118	0.00261276	1
12112	212720_at	10914	PAPOLA	poly(A) polymerase alpha	NM_001252006 /// NM_001252007 /// NM_032632	0.00231324	1	0.0752689	0.00231324	1	0.0752689	1.55779	1.55779	sample up vs control	94.4705	0.490758	0.0155845	1
159	200624_s_at	9782 /// 724102	MATR3 /// SNHG4	matrin 3 /// small nucleolar RNA host gene 4 (non-protein coding)	NM_001194954 /// NM_001194955 /// NM_001194956 /// NM_018834 /// NM_199189 /// NR_00314	0.00231626	1	0.0752689	0.00231626	1	0.0752689	1.16571	1.16571	sample up vs control	94.3861	0.0587194	0.00186636	1
2257	202722_s_at	2673	GFPT1	glutamine--fructose-6-phosphate transaminase 1	NM_001244710 /// NM_002056	0.00231632	1	0.0752689	0.00231632	1	0.0752689	1.18123	1.18123	sample up vs control	94.3845	0.0692894	0.00220236	1
8273	208771_s_at	4048	LTA4H	leukotriene A4 hydrolase	NM_000895 /// NM_001256643 /// NM_001256644	0.00231688	1	0.0752689	0.00231688	1	0.0752689	1.15146	1.15146	sample up vs control	94.3689	0.0496797	0.00157932	1
17091	217719_at	51386	EIF3L	eukaryotic translation initiation factor 3, subunit L	NM_001242923 /// NM_016091	0.00231777	1	0.0752689	0.00231777	1	0.0752689	1.10165	1.10165	sample up vs control	94.344	0.0234087	0.000744361	1
4706	205172_x_at	1212	CLTB	clathrin, light chain B	NM_001834 /// NM_007097 /// NR_045724	0.00231855	1	0.0752689	0.00231855	1	0.0752689	0.751929	-1.32991	sample down vs control	94.3223	0.203033	0.00645763	1
15661	216282_x_at	5432	POLR2C	polymerase (RNA) II (DNA directed) polypeptide C, 33kDa	NM_002694 /// NM_032940	0.00232012	1	0.0752689	0.00232012	1	0.0752689	0.826184	-1.21038	sample down vs control	94.2787	0.0910575	0.0028975	1
19196	219825_at	56603	CYP26B1	cytochrome P450, family 26, subfamily B, polypeptide 1	NM_001277742 /// NM_019885	0.00232114	1	0.0752689	0.00232114	1	0.0752689	1.74898	1.74898	sample up vs control	94.2503	0.78055	0.024845	1
18278	218907_s_at	65999	LRRC61	leucine rich repeat containing 61	NM_001142928 /// NM_023942	0.00232577	1	0.0752689	0.00232577	1	0.0752689	0.884103	-1.13109	sample down vs control	94.1221	0.0378988	0.00120797	1
10244	210776_x_at	6929	TCF3	transcription factor 3	NM_001136139 /// NM_003200	0.00232954	1	0.0752689	0.00232954	1	0.0752689	0.815756	-1.22586	sample down vs control	94.018	0.103576	0.00330498	1
12154	212762_s_at	6934	TCF7L2	transcription factor 7-like 2 (T-cell specific, HMG-box)	NM_001146274 /// NM_001146283 /// NM_001146284 /// NM_001146285 /// NM_001146286 /// NM	0.00233373	1	0.0752689	0.00233373	1	0.0752689	2.01742	2.01742	sample up vs control	93.9025	1.23021	0.0393027	1
18471	219100_at	79991	OBFC1	oligonucleotide/oligosaccharide-binding fold containing 1	NM_024928	0.00234051	1	0.0752689	0.00234051	1	0.0752689	0.746709	-1.33921	sample down vs control	93.7166	0.213076	0.00682087	1
9045	209545_s_at	8767	RIPK2	receptor-interacting serine-threonine kinase 2	NM_003821	0.00234249	1	0.0752689	0.00234249	1	0.0752689	1.0991	1.0991	sample up vs control	93.6623	0.0222996	0.000714255	1
21984	41220_at	10801	2014-09-09	septin 9	NM_001113491 /// NM_001113492 /// NM_001113493 /// NM_001113494 /// NM_001113495 /// NM	0.00234624	1	0.0752689	0.00234624	1	0.0752689	0.922192	-1.08437	sample down vs control	93.56	0.0163877	0.000525472	1
4281	204747_at	3437	IFIT3	interferon-induced protein with tetratricopeptide repeats 3	NM_001031683 /// NM_001549	0.00235557	1	0.0752689	0.00235557	1	0.0752689	0.314226	-3.18242	sample down vs control	93.3065	3.34719	0.107619	1
9516	210024_s_at	10477	UBE2E3	ubiquitin-conjugating enzyme E2E 3	NM_006357 /// NM_182678	0.00235687	1	0.0752689	0.00235687	1	0.0752689	0.788328	-1.26851	sample down vs control	93.2713	0.141288	0.00454441	1
7665	208151_x_at	10521	DDX17	DEAD (Asp-Glu-Ala-Asp) box helicase 17	NM_001098504 /// NM_001098505 /// NM_006386 /// NM_030881	0.00235916	1	0.0752689	0.00235916	1	0.0752689	1.16182	1.16182	sample up vs control	93.2094	0.0561879	0.00180844	1
12539	213149_at	1737	DLAT	dihydrolipoamide S-acetyltransferase	NM_001931	0.00235993	1	0.0752689	0.00235993	1	0.0752689	1.25801	1.25801	sample up vs control	93.1886	0.131585	0.00423607	1
5576	206043_s_at	9914	ATP2C2	ATPase, Ca++ transporting, type 2C, member 2	NM_014861	0.00236295	1	0.0752689	0.00236295	1	0.0752689	1.38916	1.38916	sample up vs control	93.107	0.269853	0.00869495	1
16226	216849_at	---	AC007389.3 /// OTTHUMG00000152797	NULL /// NULL	---	0.00236373	1	0.0752689	0.00236373	1	0.0752689	1.11579	1.11579	sample up vs control	93.086	0.0299819	0.000966266	1
11204	211801_x_at	55669	MFN1	mitofusin 1	NM_017927 /// NM_033540	0.00236617	1	0.0752689	0.00236617	1	0.0752689	1.28595	1.28595	sample up vs control	93.0204	0.15798	0.00509502	1
763	201228_s_at	10425	ARIH2	ariadne homolog 2 (Drosophila)	NM_006321	0.00236776	1	0.0752689	0.00236776	1	0.0752689	0.891596	-1.12158	sample down vs control	92.9776	0.0328835	0.00106101	1
801	201266_at	7296	TXNRD1	thioredoxin reductase 1	NM_001093771 /// NM_001261445 /// NM_001261446 /// NM_003330 /// NM_182729 /// NM_18274	0.00236852	1	0.0752689	0.00236852	1	0.0752689	0.810689	-1.23352	sample down vs control	92.9573	0.11001	0.00355034	1
8592	209091_s_at	51100	SH3GLB1	SH3-domain GRB2-like endophilin B1	NM_001206651 /// NM_001206652 /// NM_001206653 /// NM_016009	0.00238444	1	0.0754327	0.00238444	1	0.0754327	1.15318	1.15318	sample up vs control	92.5323	0.0507315	0.00164477	1
12030	212638_s_at	11059	WWP1	WW domain containing E3 ubiquitin protein ligase 1	NM_007013	0.00238518	1	0.0754327	0.00238518	1	0.0754327	1.99593	1.99593	sample up vs control	92.5127	1.19295	0.0386849	1
5259	205725_at	7356	SCGB1A1	secretoglobin, family 1A, member 1 (uteroglobin)	NM_003357	0.00238643	1	0.0754327	0.00238643	1	0.0754327	0.396533	-2.52186	sample down vs control	92.4797	2.13702	0.0693241	1
10799	211376_s_at	54780	NSMCE4A	non-SMC element 4 homolog A (S. cerevisiae)	NM_001167865 /// NM_017615	0.00239951	1	0.0754327	0.00239951	1	0.0754327	0.79445	-1.25873	sample down vs control	92.1346	0.132246	0.00430608	1
12375	212985_at	323	APBB2	amyloid beta (A4) precursor protein-binding, family B, member 2	NM_001166050 /// NM_001166051 /// NM_001166052 /// NM_001166053 /// NM_001166054 /// NM	0.00240533	1	0.0754327	0.00240533	1	0.0754327	0.573238	-1.74448	sample down vs control	91.982	0.773373	0.0252236	1
21056	221688_s_at	55272	IMP3	IMP3, U3 small nucleolar ribonucleoprotein, homolog (yeast)	NM_018285	0.00240588	1	0.0754327	0.00240588	1	0.0754327	0.79518	-1.25758	sample down vs control	91.9677	0.131193	0.00427953	1
19332	219961_s_at	55857	PLK1S1	polo-like kinase 1 substrate 1	NM_001163022 /// NM_001163023 /// NM_001276389 /// NM_018474	0.00240878	1	0.0754327	0.00240878	1	0.0754327	1.27695	1.27695	sample up vs control	91.8918	0.149279	0.00487354	1
4496	204962_s_at	1058 /// 54978	CENPA /// SLC35F6	centromere protein A /// solute carrier family 35, member F6	NM_001042426 /// NM_001809 /// NM_017877	0.00240912	1	0.0754327	0.00240912	1	0.0754327	0.729958	-1.36994	sample down vs control	91.8832	0.247465	0.00807978	1
17391	218019_s_at	8566	PDXK	pyridoxal (pyridoxine, vitamin B6) kinase	NM_003681 /// NM_021941	0.00241093	1	0.0754327	0.00241093	1	0.0754327	0.726945	-1.37562	sample down vs control	91.836	0.25401	0.00829773	1
13016	213629_x_at	4494	MT1F	metallothionein 1F	NM_005949	0.00241311	1	0.0754327	0.00241311	1	0.0754327	0.774545	-1.29108	sample down vs control	91.7792	0.163021	0.00532869	1
4537	205003_at	9732	DOCK4	dedicator of cytokinesis 4	NM_014705	0.00242363	1	0.0754327	0.00242363	1	0.0754327	0.685908	-1.45792	sample down vs control	91.5065	0.355009	0.0116388	1
478	200943_at	3150	HMGN1	high mobility group nucleosome binding domain 1	NM_004965	0.00242374	1	0.0754327	0.00242374	1	0.0754327	0.873148	-1.14528	sample down vs control	91.5036	0.0459592	0.0015068	1
464	200929_at	10972	TMED10	transmembrane emp24-like trafficking protein 10 (yeast)	NM_006827	0.0024248	1	0.0754327	0.0024248	1	0.0754327	0.922779	-1.08368	sample down vs control	91.4762	0.0161314	0.000529037	1
15504	216125_s_at	10048	RANBP9	RAN binding protein 9	NM_005493	0.00242954	1	0.0754327	0.00242954	1	0.0754327	1.49568	1.49568	sample up vs control	91.3541	0.4048	0.0132933	1
15236	215856_at	284266	SIGLEC15	sialic acid binding Ig-like lectin 15	NM_213602	0.00243989	1	0.0754327	0.00243989	1	0.0754327	1.80342	1.80342	sample up vs control	91.0887	0.868506	0.0286042	1
3105	203571_s_at	10974	ADIRF	adipogenesis regulatory factor	NM_006829	0.00244283	1	0.0754327	0.00244283	1	0.0754327	0.4424	-2.2604	sample down vs control	91.0139	1.6612	0.0547564	1
18996	219625_s_at	10087	COL4A3BP	collagen, type IV, alpha 3 (Goodpasture antigen) binding protein	NM_001130105 /// NM_005713 /// NM_031361	0.0024501	1	0.0754327	0.0024501	1	0.0754327	1.4	1.4	sample up vs control	90.8289	0.282772	0.0093397	1
19061	219690_at	79713	IGFLR1	IGF-like family receptor 1	NM_024660	0.00245574	1	0.0754327	0.00245574	1	0.0754327	0.8569	-1.167	sample down vs control	90.6861	0.0595685	0.0019706	1
13481	214095_at	6472	SHMT2	serine hydroxymethyltransferase 2 (mitochondrial)	NM_001166356 /// NM_001166357 /// NM_001166358 /// NM_001166359 /// NM_005412 /// NR_02	0.0024571	1	0.0754327	0.0024571	1	0.0754327	0.760486	-1.31495	sample down vs control	90.6517	0.187235	0.0061963	1
14425	215044_s_at	10254	STAM2	signal transducing adaptor molecule (SH3 domain and ITAM motif) 2	NM_005843	0.00245765	1	0.0754327	0.00245765	1	0.0754327	1.13037	1.13037	sample up vs control	90.638	0.037507	0.00124143	1
3244	203710_at	3708	ITPR1	inositol 1,4,5-trisphosphate receptor, type 1	NM_001099952 /// NM_001168272 /// NM_002222	0.00245808	1	0.0754327	0.00245808	1	0.0754327	0.805899	-1.24085	sample down vs control	90.627	0.11631	0.00385019	1
19454	220083_x_at	51377	UCHL5	ubiquitin carboxyl-terminal hydrolase L5	NM_001199261 /// NM_001199262 /// NM_001199263 /// NM_015984 /// NR_037607	0.00245818	1	0.0754327	0.00245818	1	0.0754327	0.809341	-1.23557	sample down vs control	90.6245	0.111762	0.00369974	1
9189	209694_at	5805	PTS	6-pyruvoyltetrahydropterin synthase	NM_000317	0.00245829	1	0.0754327	0.00245829	1	0.0754327	1.24751	1.24751	sample up vs control	90.6217	0.122149	0.00404369	1
9702	210213_s_at	3692	EIF6	eukaryotic translation initiation factor 6	NM_001267810 /// NM_002212 /// NM_181466 /// NM_181467 /// NM_181468 /// NM_181469 ///	0.00246585	1	0.0754327	0.00246585	1	0.0754327	0.754715	-1.325	sample down vs control	90.4315	0.197799	0.00656184	1
2373	202838_at	2517	FUCA1	fucosidase, alpha-L- 1, tissue	NM_000147	0.0024666	1	0.0754327	0.0024666	1	0.0754327	1.18114	1.18114	sample up vs control	90.4129	0.0692249	0.00229696	1
18631	219260_s_at	23587	ELP5	elongator acetyltransferase complex subunit 5	NM_015362 /// NM_203413 /// NM_203414 /// NM_203415	0.00247517	1	0.0754327	0.00247517	1	0.0754327	0.721397	-1.3862	sample down vs control	90.1984	0.26636	0.00885915	1
2891	203357_s_at	23473	CAPN7	calpain 7	NM_014296	0.00247574	1	0.0754327	0.00247574	1	0.0754327	1.23302	1.23302	sample up vs control	90.1842	0.109585	0.00364539	1
17016	217644_s_at	6655	SOS2	son of sevenless homolog 2 (Drosophila)	NM_006939	0.00247602	1	0.0754327	0.00247602	1	0.0754327	1.67687	1.67687	sample up vs control	90.1772	0.667408	0.0222032	1
3232	203698_s_at	2487	FRZB	frizzled-related protein	NM_001463	0.00247778	1	0.0754327	0.00247778	1	0.0754327	1.1126	1.1126	sample up vs control	90.1334	0.0284343	0.000946409	1
8369	208867_s_at	1452	CSNK1A1	casein kinase 1, alpha 1	NM_001025105 /// NM_001271741 /// NM_001271742 /// NM_001892	0.00247797	1	0.0754327	0.00247797	1	0.0754327	1.16677	1.16677	sample up vs control	90.1285	0.0594155	0.00197769	1
1172	201637_s_at	8087	FXR1	fragile X mental retardation, autosomal homolog 1	NM_001013438 /// NM_001013439 /// NM_005087	0.00248139	1	0.0754327	0.00248139	1	0.0754327	1.28169	1.28169	sample up vs control	90.0437	0.153836	0.00512538	1
11894	212502_at	84890	ADO	2-aminoethanethiol (cysteamine) dioxygenase	NM_032804	0.00248697	1	0.0754327	0.00248697	1	0.0754327	1.19871	1.19871	sample up vs control	89.9053	0.0820448	0.00273771	1
16448	217072_at	11314	CD300A	CD300a molecule	NM_001256841 /// NM_007261	0.00249011	1	0.0754327	0.00249011	1	0.0754327	0.932391	-1.07251	sample down vs control	89.8278	0.0122394	0.000408762	1
2608	203072_at	4643	MYO1E	myosin IE	NM_004998	0.00249195	1	0.0754327	0.00249195	1	0.0754327	0.812785	-1.23034	sample down vs control	89.7822	0.10732	0.00358602	1
9404	209911_x_at	3017	HIST1H2BD	histone cluster 1, H2bd	NM_021063 /// NM_138720	0.00249219	1	0.0754327	0.00249219	1	0.0754327	0.702373	-1.42375	sample down vs control	89.7764	0.311742	0.0104173	1
18375	219004_s_at	54069	MIS18A	MIS18 kinetochore protein homolog A (S. pombe)	NM_018944	0.00251128	1	0.0755898	0.00251128	1	0.0755898	0.670197	-1.4921	sample down vs control	89.3087	0.399989	0.0134362	1
10831	211411_at	---	---	---	---	0.00251164	1	0.0755898	0.00251164	1	0.0755898	0.865784	-1.15502	sample down vs control	89.3	0.051877	0.00174279	1
18590	219219_at	54958	TMEM160	transmembrane protein 160	NM_017854	0.00251199	1	0.0755898	0.00251199	1	0.0755898	0.648486	-1.54205	sample down vs control	89.2914	0.468529	0.0157416	1
3848	204314_s_at	1385	CREB1	cAMP responsive element binding protein 1	NM_004379 /// NM_134442	0.00251563	1	0.0755898	0.00251563	1	0.0755898	1.32146	1.32146	sample up vs control	89.2031	0.194048	0.00652606	1
17473	218101_s_at	4718 /// 100532726	NDUFC2 /// NDUFC2-KCTD14	NADH dehydrogenase (ubiquinone) 1, subcomplex unknown, 2, 14.5kDa /// NDUFC2-KCTD14 rea	NM_001203260 /// NM_001203261 /// NM_001203262 /// NM_001204054 /// NM_001204055 /// NM	0.00251663	1	0.0755898	0.00251663	1	0.0755898	0.850163	-1.17624	sample down vs control	89.1787	0.0658131	0.00221398	1
13482	214096_s_at	6472	SHMT2	serine hydroxymethyltransferase 2 (mitochondrial)	NM_001166356 /// NM_001166357 /// NM_001166358 /// NM_001166359 /// NM_005412 /// NR_02	0.00251843	1	0.0755898	0.00251843	1	0.0755898	0.81338	-1.22944	sample down vs control	89.135	0.106564	0.0035866	1
4528	204994_at	4600	MX2	myxovirus (influenza virus) resistance 2 (mouse)	NM_002463	0.00252302	1	0.0755898	0.00252302	1	0.0755898	0.438962	-2.2781	sample down vs control	89.024	1.69314	0.0570566	1
2166	202631_s_at	10513	APPBP2	amyloid beta precursor protein (cytoplasmic tail) binding protein 2	NM_006380	0.00252452	1	0.0755898	0.00252452	1	0.0755898	1.33785	1.33785	sample up vs control	88.9878	0.211598	0.00713348	1
15589	216210_x_at	11078	TRIOBP	TRIO and F-actin binding protein	NM_001039141 /// NM_007032 /// NM_138632	0.0025359	1	0.0758286	0.0025359	1	0.0758286	0.828548	-1.20693	sample down vs control	88.7142	0.0883526	0.00298777	1
946	201411_s_at	55041	PLEKHB2	pleckstrin homology domain containing, family B (evectins) member 2	NM_001031706 /// NM_001100623 /// NM_001267062 /// NM_001267063 /// NM_001267064 /// NM	0.00254171	1	0.0759003	0.00254171	1	0.0759003	1.48977	1.48977	sample up vs control	88.5754	0.396868	0.0134417	1
3988	204454_at	23641	LDOC1	leucine zipper, down-regulated in cancer 1	NM_012317	0.00255052	1	0.0760543	0.00255052	1	0.0760543	1.29957	1.29957	sample up vs control	88.3658	0.171497	0.00582227	1
1827	202292_x_at	11313	LYPLA2	lysophospholipase II	NM_007260	0.0025559	1	0.0760543	0.0025559	1	0.0760543	0.907541	-1.10188	sample down vs control	88.2383	0.0235086	0.000799265	1
884	201349_at	9368	SLC9A3R1	solute carrier family 9, subfamily A (NHE3, cation proton antiporter 3), member 3 regul	NM_004252	0.00255893	1	0.0760543	0.00255893	1	0.0760543	1.22084	1.22084	sample up vs control	88.1667	0.0994475	0.00338385	1
842	201307_at	55752	2014-09-11	septin 11	NM_018243	0.00256052	1	0.0760543	0.00256052	1	0.0760543	1.26666	1.26666	sample up vs control	88.1293	0.139562	0.00475082	1
19757	220386_s_at	27436	EML4	echinoderm microtubule associated protein like 4	NM_001145076 /// NM_019063	0.00258187	1	0.0764869	0.00258187	1	0.0764869	1.27337	1.27337	sample up vs control	87.6295	0.145867	0.00499375	1
9241	209746_s_at	10229	COQ7	coenzyme Q7 homolog, ubiquinone (yeast)	NM_001190983 /// NM_016138	0.00258195	1	0.0764869	0.00258195	1	0.0764869	0.824675	-1.2126	sample down vs control	87.6277	0.0928096	0.0031774	1
13116	213729_at	55660	PRPF40A	PRP40 pre-mRNA processing factor 40 homolog A (S. cerevisiae)	NM_017892	0.00259795	1	0.0767704	0.00259795	1	0.0767704	1.18994	1.18994	sample up vs control	87.2577	0.0755325	0.00259688	1
5612	206079_at	1122	CHML	choroideremia-like (Rab escort protein 2)	NM_001821	0.00259841	1	0.0767704	0.00259841	1	0.0767704	0.939591	-1.06429	sample down vs control	87.2471	0.00969747	0.000333448	1
8257	208755_x_at	3020 /// 3021 /// 440926	H3F3A /// H3F3AP4 /// H3F3B	H3 histone, family 3A /// H3 histone, family 3A, pseudogene 4 /// H3 histone, family 3B	NM_002107 /// NM_005324 /// NR_002315	0.00260974	1	0.0770028	0.00260974	1	0.0770028	0.891133	-1.12217	sample down vs control	86.9876	0.0331815	0.00114435	1
3593	204059_s_at	4199	ME1	malic enzyme 1, NADP(+)-dependent, cytosolic	NM_002395	0.00261909	1	0.0771766	0.00261909	1	0.0771766	1.19085	1.19085	sample up vs control	86.7747	0.0761997	0.0026344	1
14798	215417_at	23233	EXOC6B	exocyst complex component 6B	NM_015189	0.00262677	1	0.0772927	0.00262677	1	0.0772927	1.10334	1.10334	sample up vs control	86.6009	0.024157	0.000836839	1
2815	203281_s_at	7318 /// 100847079	MIR5193 /// UBA7	microRNA 5193 /// ubiquitin-like modifier activating enzyme 7	NM_003335 /// NR_049825	0.00263117	1	0.0772927	0.00263117	1	0.0772927	0.914437	-1.09357	sample down vs control	86.5016	0.0199831	0.000693042	1
9283	209788_s_at	51752	ERAP1	endoplasmic reticulum aminopeptidase 1	NM_001040458 /// NM_001198541 /// NM_016442	0.00263344	1	0.0772927	0.00263344	1	0.0772927	0.785356	-1.27331	sample down vs control	86.4505	0.145811	0.00505992	1
1022	201487_at	1075	CTSC	cathepsin C	NM_001114173 /// NM_001814 /// NM_148170	0.00265177	1	0.0776254	0.00265177	1	0.0776254	0.79515	-1.25762	sample down vs control	86.0406	0.131235	0.00457581	1
16871	217499_x_at	100506759	OR7E37P	olfactory receptor, family 7, subfamily E, member 37 pseudogene	NR_002163	0.00265223	1	0.0776254	0.00265223	1	0.0776254	0.703378	-1.42171	sample down vs control	86.0305	0.309223	0.010783	1
9011	209511_at	5435	POLR2F	polymerase (RNA) II (DNA directed) polypeptide F	NM_021974	0.00265582	1	0.0776254	0.00265582	1	0.0776254	0.687491	-1.45456	sample down vs control	85.9507	0.35068	0.0122401	1
9425	209932_s_at	1854	DUT	deoxyuridine triphosphatase	NM_001025248 /// NM_001025249 /// NM_001948	0.00266151	1	0.0776254	0.00266151	1	0.0776254	0.691836	-1.44543	sample down vs control	85.8249	0.338989	0.0118493	1
9846	210361_s_at	1998	ELF2	E74-like factor 2 (ets domain transcription factor)	NM_001276457 /// NM_001276458 /// NM_001276459 /// NM_006874 /// NM_201999	0.0026622	1	0.0776254	0.0026622	1	0.0776254	1.10548	1.10548	sample up vs control	85.8096	0.0251164	0.000878098	1
6995	207466_at	51083	GAL	galanin/GMAP prepropeptide	NM_015973	0.0026746	1	0.0776475	0.0026746	1	0.0776475	0.792532	-1.26178	sample down vs control	85.5367	0.135039	0.00473618	1
20129	220758_s_at	54538	ROBO4	roundabout, axon guidance receptor, homolog 4 (Drosophila)	NM_019055	0.00267667	1	0.0776475	0.00267667	1	0.0776475	0.87939	-1.13715	sample down vs control	85.4913	0.0412586	0.00144782	1
733	201198_s_at	5707	PSMD1	proteasome (prosome, macropain) 26S subunit, non-ATPase, 1	NM_001191037 /// NM_002807 /// NR_034059	0.00267701	1	0.0776475	0.00267701	1	0.0776475	1.40517	1.40517	sample up vs control	85.4841	0.288996	0.0101421	1
22072	50400_at	196743	PAOX	polyamine oxidase (exo-N4-amino)	NM_152911 /// NM_207125 /// NM_207126 /// NM_207127 /// NM_207128 /// NM_207129	0.00268365	1	0.0776475	0.00268365	1	0.0776475	0.765652	-1.30608	sample down vs control	85.339	0.178091	0.00626058	1
21764	32032_at	8220 /// 23617	DGCR14 /// TSSK2	DiGeorge syndrome critical region gene 14 /// testis-specific serine kinase 2	NM_022719 /// NM_053006	0.00268443	1	0.0776475	0.00268443	1	0.0776475	0.799056	-1.25148	sample down vs control	85.3221	0.125685	0.0044192	1
1914	202379_s_at	4820	NKTR	natural killer-tumor recognition sequence	NM_001012651 /// NM_005385	0.00268647	1	0.0776475	0.00268647	1	0.0776475	1.55805	1.55805	sample up vs control	85.2776	0.491129	0.0172775	1
11175	211769_x_at	10955	SERINC3	serine incorporator 3	NM_006811 /// NM_198941	0.00268735	1	0.0776475	0.00268735	1	0.0776475	1.52779	1.52779	sample up vs control	85.2583	0.448639	0.0157863	1
11087	211678_s_at	55905	RNF114	ring finger protein 114	NM_018683	0.00269406	1	0.0777405	0.00269406	1	0.0777405	0.845446	-1.18281	sample down vs control	85.1128	0.0704017	0.00248148	1
20638	221268_s_at	81537	SGPP1	sphingosine-1-phosphate phosphatase 1	NM_030791	0.00271046	1	0.0779889	0.00271046	1	0.0779889	2.00108	2.00108	sample up vs control	84.7596	1.20187	0.0425394	1
6701	207168_s_at	9555	H2AFY	H2A histone family, member Y	NM_001040158 /// NM_004893 /// NM_138609 /// NM_138610	0.00271195	1	0.0779889	0.00271195	1	0.0779889	1.06381	1.06381	sample up vs control	84.7276	0.00955628	0.000338365	1
3579	204045_at	9338	TCEAL1	transcription elongation factor A (SII)-like 1	NM_001006639 /// NM_001006640 /// NM_004780	0.00271607	1	0.0779889	0.00271607	1	0.0779889	1.31457	1.31457	sample up vs control	84.6394	0.186839	0.00662242	1
3780	204246_s_at	11258	DCTN3	dynactin 3 (p22)	NM_007234 /// NM_024348	0.002719	1	0.0779889	0.002719	1	0.0779889	0.761735	-1.31279	sample down vs control	84.5769	0.184999	0.00656204	1
12576	213187_x_at	2512	FTL	ferritin, light polypeptide	NM_000146	0.00272018	1	0.0779889	0.00272018	1	0.0779889	0.647128	-1.54529	sample down vs control	84.5519	0.473074	0.0167852	1
12612	213223_at	6158	RPL28	ribosomal protein L28	NM_000991 /// NM_001136134 /// NM_001136135 /// NM_001136136 /// NM_001136137	0.00273242	1	0.0781366	0.00273242	1	0.0781366	0.844566	-1.18404	sample down vs control	84.2919	0.0712781	0.00253683	1
19911	220540_at	60598	KCNK15	potassium channel, subfamily K, member 15	NM_022358	0.00273451	1	0.0781366	0.00273451	1	0.0781366	0.571629	-1.74939	sample down vs control	84.2479	0.781205	0.0278181	1
9267	209772_s_at	100133941	CD24	CD24 molecule	NM_013230	0.00274109	1	0.0781366	0.00274109	1	0.0781366	1.38651	1.38651	sample up vs control	84.1091	0.266733	0.00951381	1
17737	218365_s_at	55157	DARS2	aspartyl-tRNA synthetase 2, mitochondrial	NM_018122	0.00274524	1	0.0781366	0.00274524	1	0.0781366	1.18993	1.18993	sample up vs control	84.0218	0.0755249	0.00269662	1
12667	213279_at	115817	DHRS1	dehydrogenase/reductase (SDR family) member 1	NM_001136050 /// NM_138452	0.00275089	1	0.0781366	0.00275089	1	0.0781366	0.860906	-1.16157	sample down vs control	83.9035	0.056025	0.00200319	1
1940	202405_at	7073	TIAL1	TIA1 cytotoxic granule-associated RNA binding protein-like 1	NM_001033925 /// NM_003252	0.00275142	1	0.0781366	0.00275142	1	0.0781366	1.25329	1.25329	sample up vs control	83.8925	0.127314	0.00455274	1
6556	207023_x_at	3858	KRT10	keratin 10	NM_000421	0.0027528	1	0.0781366	0.0027528	1	0.0781366	0.758228	-1.31887	sample down vs control	83.8637	0.191326	0.00684416	1
1433	201898_s_at	7319	UBE2A	ubiquitin-conjugating enzyme E2A	NM_003336 /// NM_181762 /// NM_181777	0.00276231	1	0.0781366	0.00276231	1	0.0781366	0.799774	-1.25035	sample down vs control	83.6656	0.124681	0.00447069	1
2769	203234_at	7378	UPP1	uridine phosphorylase 1	NM_003364 /// NM_181597	0.0027679	1	0.0781366	0.0027679	1	0.0781366	0.651869	-1.53405	sample down vs control	83.5496	0.45734	0.0164216	1
8605	209104_s_at	55651	NHP2	NHP2 ribonucleoprotein	NM_001034833 /// NM_017838	0.00277029	1	0.0781366	0.00277029	1	0.0781366	0.925532	-1.08046	sample down vs control	83.5002	0.0149578	0.000537403	1
13110	213723_s_at	3425	IDUA	iduronidase, alpha-L-	NM_000203	0.00277042	1	0.0781366	0.00277042	1	0.0781366	0.82869	-1.20672	sample down vs control	83.4976	0.0881916	0.00316865	1
3683	204149_s_at	2948	GSTM4	glutathione S-transferase mu 4	NM_000850 /// NM_147148 /// NM_147149 /// NR_024538	0.00277579	1	0.0781366	0.00277579	1	0.0781366	0.87219	-1.14654	sample down vs control	83.3868	0.046706	0.00168034	1
11644	212251_at	92140	MTDH	metadherin	NM_178812	0.00277834	1	0.0781366	0.00277834	1	0.0781366	1.21817	1.21817	sample up vs control	83.3342	0.0972788	0.003502	1
7333	207805_s_at	5715	PSMD9	proteasome (prosome, macropain) 26S subunit, non-ATPase, 9	NM_001261400 /// NM_002813 /// NR_048555	0.00278036	1	0.0781366	0.00278036	1	0.0781366	0.815264	-1.2266	sample down vs control	83.2927	0.10419	0.00375266	1
2104	202569_s_at	4140	MARK3	MAP/microtubule affinity-regulating kinase 3	NM_001128918 /// NM_001128919 /// NM_001128920 /// NM_001128921 /// NM_002376	0.00278816	1	0.0781366	0.00278816	1	0.0781366	0.871977	-1.14682	sample down vs control	83.1328	0.0468726	0.00169148	1
8961	209461_x_at	57418	WDR18	WD repeat domain 18	NM_024100	0.00279019	1	0.0781366	0.00279019	1	0.0781366	0.721454	-1.38609	sample down vs control	83.0914	0.266233	0.00961228	1
5206	205672_at	7507	XPA	xeroderma pigmentosum, complementation group A	NM_000380 /// NR_027302	0.00279166	1	0.0781366	0.00279166	1	0.0781366	0.860927	-1.16154	sample down vs control	83.0614	0.0560064	0.00202283	1
2139	202604_x_at	102	ADAM10	ADAM metallopeptidase domain 10	NM_001110	0.00279346	1	0.0781366	0.00279346	1	0.0781366	1.23628	1.23628	sample up vs control	83.0246	0.112371	0.00406041	1
3024	203490_at	2000	ELF4	E74-like factor 4 (ets domain transcription factor)	NM_001127197 /// NM_001421	0.00279955	1	0.0781366	0.00279955	1	0.0781366	0.778252	-1.28493	sample down vs control	82.9006	0.156984	0.00568091	1
9173	209678_s_at	5584	PRKCI	protein kinase C, iota	NM_002740	0.00279971	1	0.0781366	0.00279971	1	0.0781366	1.71748	1.71748	sample up vs control	82.8974	0.730624	0.0264408	1
1089	201554_x_at	2992	GYG1	glycogenin 1	NM_001184720 /// NM_001184721 /// NM_004130	0.00280238	1	0.0781366	0.00280238	1	0.0781366	1.21667	1.21667	sample up vs control	82.8433	0.0960635	0.00347874	1
10136	210664_s_at	7035	TFPI	tissue factor pathway inhibitor (lipoprotein-associated coagulation inhibitor)	NM_001032281 /// NM_006287	0.00280249	1	0.0781366	0.00280249	1	0.0781366	0.782892	-1.27732	sample down vs control	82.841	0.149628	0.00541863	1
17642	218270_at	79590	MRPL24	mitochondrial ribosomal protein L24	NM_024540 /// NM_145729	0.00280823	1	0.0781987	0.00280823	1	0.0781987	1.12088	1.12088	sample up vs control	82.7249	0.0325242	0.00117948	1
3758	204224_s_at	2643	GCH1	GTP cyclohydrolase 1	NM_000161 /// NM_001024024 /// NM_001024070 /// NM_001024071	0.00282292	1	0.0783323	0.00282292	1	0.0783323	1.2417	1.2417	sample up vs control	82.4293	0.117054	0.00426014	1
503	200968_s_at	5479	PPIB	peptidylprolyl isomerase B (cyclophilin B)	NM_000942	0.00282314	1	0.0783323	0.00282314	1	0.0783323	0.80127	-1.24802	sample down vs control	82.425	0.122603	0.00446235	1
18008	218637_at	55364	IMPACT	impact RWD domain protein	NM_018439	0.00282358	1	0.0783323	0.00282358	1	0.0783323	1.23522	1.23522	sample up vs control	82.4162	0.111462	0.00405728	1
8541	209040_s_at	5696	PSMB8	proteasome (prosome, macropain) subunit, beta type, 8	NM_004159 /// NM_148919	0.00283214	1	0.0784721	0.00283214	1	0.0784721	0.388922	-2.57121	sample down vs control	82.2452	2.22752	0.0812516	1
4103	204569_at	22858	ICK	intestinal cell (MAK-like) kinase	NM_014920 /// NM_016513	0.00284049	1	0.0786058	0.00284049	1	0.0786058	1.26559	1.26559	sample up vs control	82.0791	0.138568	0.00506469	1
4366	204832_s_at	657	BMPR1A	bone morphogenetic protein receptor, type IA	NM_004329	0.00284653	1	0.0786751	0.00284653	1	0.0786751	1.24565	1.24565	sample up vs control	81.9598	0.120509	0.00441103	1
7511	207993_s_at	11261	CHP1	calcineurin-like EF-hand protein 1	NM_007236	0.00285704	1	0.0788677	0.00285704	1	0.0788677	1.86706	1.86706	sample up vs control	81.7528	0.973664	0.0357296	1
6659	207126_x_at	54575 /// 54576 /// 54578 /// 54600 /// 54657 /// 54658	UGT1A1 /// UGT1A10 /// UGT1A4 /// UGT1A6 /// UGT1A8 /// UGT1A9	UDP glucuronosyltransferase 1 family, polypeptide A1 /// UDP glucuronosyltransferase 1	NM_000463 /// NM_001072 /// NM_007120 /// NM_019075 /// NM_019076 /// NM_021027 /// NM_	0.00286708	1	0.0789077	0.00286708	1	0.0789077	0.506912	-1.97273	sample down vs control	81.5561	1.15293	0.04241	1
6930	207400_at	4889	NPY5R	neuropeptide Y receptor Y5	NM_006174	0.00287313	1	0.0789077	0.00287313	1	0.0789077	1.7838	1.7838	sample up vs control	81.4383	0.836571	0.0308174	1
21228	221861_at	408	ARRB1	arrestin, beta 1	NM_004041 /// NM_020251	0.00287482	1	0.0789077	0.00287482	1	0.0789077	0.839075	-1.19179	sample down vs control	81.4055	0.0768891	0.00283356	1
16565	217191_x_at	---	COX6CP1 /// COX6CP1	cytochrome c oxidase subunit VIc pseudogene 1 /// NULL	---	0.00287584	1	0.0789077	0.00287584	1	0.0789077	1.24345	1.24345	sample up vs control	81.3856	0.118581	0.00437109	1
16000	216623_x_at	27324	TOX3	TOX high mobility group box family member 3	NM_001080430 /// NM_001146188	0.0028762	1	0.0789077	0.0028762	1	0.0789077	0.556341	-1.79746	sample down vs control	81.3787	0.858774	0.0316584	1
14452	215071_s_at	8334	HIST1H2AC	histone cluster 1, H2ac	NM_003512	0.00288749	1	0.0789326	0.00288749	1	0.0789326	0.760007	-1.31578	sample down vs control	81.1601	0.1881	0.00695291	1
18821	219450_at	55286	C4orf19	chromosome 4 open reading frame 19	NM_001104629 /// NM_018302	0.00288915	1	0.0789326	0.00288915	1	0.0789326	0.687267	-1.45504	sample down vs control	81.1281	0.351292	0.0129902	1
9828	210342_s_at	7173	TPO	thyroid peroxidase	NM_000547 /// NM_001206744 /// NM_001206745 /// NM_175719 /// NM_175720 /// NM_175721 /	0.00288942	1	0.0789326	0.00288942	1	0.0789326	0.864008	-1.1574	sample down vs control	81.123	0.0533663	0.00197353	1
17098	217726_at	22818	COPZ1	coatomer protein complex, subunit zeta 1	NM_001271734 /// NM_001271735 /// NM_001271736 /// NM_016057 /// NR_073424	0.00289128	1	0.0789326	0.00289128	1	0.0789326	1.21189	1.21189	sample up vs control	81.0872	0.0922432	0.00341274	1
18324	218953_s_at	78991	PCYOX1L	prenylcysteine oxidase 1 like	NM_024028	0.00289891	1	0.0790011	0.00289891	1	0.0790011	1.14789	1.14789	sample up vs control	80.9407	0.0475138	0.00176106	1
18198	218827_s_at	55125	CEP192	centrosomal protein 192kDa	NM_018069 /// NM_032142	0.00290088	1	0.0790011	0.00290088	1	0.0790011	0.816459	-1.2248	sample down vs control	80.9028	0.102701	0.00380831	1
18592	219221_at	253461	ZBTB38	zinc finger and BTB domain containing 38	NM_001080412 /// NM_152535	0.00291802	1	0.0793709	0.00291802	1	0.0793709	1.86389	1.86389	sample up vs control	80.5763	0.968376	0.0360543	1
19002	219631_at	29967	LRP12	low density lipoprotein receptor-related protein 12	NM_001135703 /// NM_013437	0.0029231	1	0.0794121	0.0029231	1	0.0794121	1.23768	1.23768	sample up vs control	80.4802	0.113566	0.00423329	1
5167	205633_s_at	211	ALAS1	aminolevulinate, delta-, synthase 1	NM_000688 /// NM_199166	0.00292804	1	0.0794359	0.00292804	1	0.0794359	1.18966	1.18966	sample up vs control	80.387	0.0753332	0.00281139	1
8445	208943_s_at	7095	SEC62	SEC62 homolog (S. cerevisiae)	NM_003262	0.00293932	1	0.0794359	0.00293932	1	0.0794359	1.24721	1.24721	sample up vs control	80.175	0.121891	0.00456094	1
21337	221970_s_at	25926	NOL11	nucleolar protein 11	NM_015462	0.00294879	1	0.0794359	0.00294879	1	0.0794359	1.19522	1.19522	sample up vs control	79.9983	0.0794279	0.00297861	1
3592	204058_at	4199	ME1	malic enzyme 1, NADP(+)-dependent, cytosolic	NM_002395	0.00295184	1	0.0794359	0.00295184	1	0.0794359	1.16133	1.16133	sample up vs control	79.9414	0.0558748	0.00209684	1
3498	203964_at	9111	NMI	N-myc (and STAT) interactor	NM_004688	0.00295308	1	0.0794359	0.00295308	1	0.0794359	0.545231	-1.83408	sample down vs control	79.9184	0.918876	0.034493	1
18533	219162_s_at	65003	MRPL11	mitochondrial ribosomal protein L11	NM_016050 /// NM_170738 /// NM_170739	0.00295555	1	0.0794359	0.00295555	1	0.0794359	0.680775	-1.46891	sample down vs control	79.8726	0.369297	0.0138707	1
7807	208296_x_at	25816	TNFAIP8	tumor necrosis factor, alpha-induced protein 8	NM_001077654 /// NM_014350	0.00295975	1	0.0794359	0.00295975	1	0.0794359	0.716424	-1.39582	sample down vs control	79.7947	0.277766	0.010443	1
12351	212961_x_at	541578	CXorf40B	chromosome X open reading frame 40B	NM_001013845 /// XM_003960968 /// XM_003960969 /// XM_003960970 /// XM_003960971 /// XM	0.00296618	1	0.0794359	0.00296618	1	0.0794359	0.754252	-1.32582	sample down vs control	79.6759	0.198663	0.00748018	1
13131	213744_at	26033	ATRNL1	attractin-like 1	NM_001276282 /// NM_207303 /// NR_074088	0.00297518	1	0.0794359	0.00297518	1	0.0794359	1.28885	1.28885	sample up vs control	79.5104	0.160822	0.00606796	1
4500	204966_at	576	BAI2	brain-specific angiogenesis inhibitor 2	NM_001703	0.0029871	1	0.0794359	0.0029871	1	0.0794359	0.866613	-1.15392	sample down vs control	79.2923	0.0511909	0.00193679	1
17389	218017_s_at	138050	HGSNAT	heparan-alpha-glucosaminide N-acetyltransferase	NM_152419	0.00299596	1	0.0794359	0.00299596	1	0.0794359	1.13789	1.13789	sample up vs control	79.1311	0.0416772	0.00158005	1
3584	204050_s_at	1211	CLTA	clathrin, light chain A	NM_001076677 /// NM_001184760 /// NM_001184761 /// NM_001184762 /// NM_001833 /// NM_00	0.00300108	1	0.0794359	0.00300108	1	0.0794359	0.811629	-1.23209	sample down vs control	79.0385	0.108799	0.00412959	1
21381	222014_x_at	25821	MTO1	mitochondrial tRNA translation optimization 1	NM_001123226 /// NM_012123 /// NM_133645	0.00300554	1	0.0794359	0.00300554	1	0.0794359	1.12208	1.12208	sample up vs control	78.9579	0.0331346	0.00125895	1
7666	208152_s_at	9188	DDX21	DEAD (Asp-Glu-Ala-Asp) box helicase 21	NM_001256910 /// NM_004728	0.00300837	1	0.0794359	0.00300837	1	0.0794359	1.1657	1.1657	sample up vs control	78.9069	0.0587158	0.00223234	1
1616	202081_at	9592	IER2	immediate early response 2	NM_004907	0.00300875	1	0.0794359	0.00300875	1	0.0794359	0.807357	-1.23861	sample down vs control	78.8999	0.114371	0.00434872	1
21085	221718_s_at	11214	AKAP13	A kinase (PRKA) anchor protein 13	NM_001270546 /// NM_006738 /// NM_007200 /// NM_144767	0.00300913	1	0.0794359	0.00300913	1	0.0794359	1.20094	1.20094	sample up vs control	78.8931	0.0837367	0.00318418	1
8080	208575_at	8350 /// 8351 /// 8352 /// 8353 /// 8354 /// 8355 /// 8356 /// 8357 /// 8358 /// 8968	HIST1H3A /// HIST1H3B /// HIST1H3C /// HIST1H3D /// HIST1H3E /// HIST1H3F /// HIST1H3G /// HIST1H3H /// HIST1H3I /// HIST1H3J	histone cluster 1, H3a /// histone cluster 1, H3b /// histone cluster 1, H3c /// histon	NM_003529 /// NM_003530 /// NM_003531 /// NM_003532 /// NM_003533 /// NM_003534 /// NM_	0.00301476	1	0.0794359	0.00301476	1	0.0794359	0.786858	-1.27088	sample down vs control	78.792	0.143514	0.00546427	1
4920	205386_s_at	4193	MDM2	MDM2 oncogene, E3 ubiquitin protein ligase	NM_001145336 /// NM_001145337 /// NM_001145339 /// NM_001145340 /// NM_001278462 /// NM	0.00301626	1	0.0794359	0.00301626	1	0.0794359	1.74377	1.74377	sample up vs control	78.7651	0.772255	0.0294136	1
18236	218865_at	64757	2014-03-01	mitochondrial amidoxime reducing component 1	NM_022746	0.00301758	1	0.0794359	0.00301758	1	0.0794359	1.1665	1.1665	sample up vs control	78.7414	0.0592375	0.00225692	1
18492	219121_s_at	54845	ESRP1	epithelial splicing regulatory protein 1	NM_001034915 /// NM_001122825 /// NM_001122826 /// NM_001122827 /// NM_017697	0.00301772	1	0.0794359	0.00301772	1	0.0794359	1.14385	1.14385	sample up vs control	78.7389	0.0451163	0.00171896	1
12530	213140_s_at	26039	SS18L1	synovial sarcoma translocation gene on chromosome 18-like 1	NM_015558 /// NM_198935	0.0030185	1	0.0794359	0.0030185	1	0.0794359	1.34957	1.34957	sample up vs control	78.7249	0.224465	0.00855377	1
17408	218036_x_at	51068	NMD3	NMD3 homolog (S. cerevisiae)	NM_015938	0.00302397	1	0.0794359	0.00302397	1	0.0794359	1.74623	1.74623	sample up vs control	78.627	0.776173	0.0296147	1
18553	219182_at	79583	TMEM231	transmembrane protein 231	NM_001077416 /// NM_001077418 /// NM_001077419 /// NR_074083	0.00302707	1	0.0794359	0.00302707	1	0.0794359	1.17236	1.17236	sample up vs control	78.5717	0.0631606	0.00241158	1
9784	210297_s_at	4477	MSMB	microseminoprotein, beta-	NM_002443 /// NM_138634	0.00303238	1	0.0794359	0.00303238	1	0.0794359	3.99653	3.99653	sample up vs control	78.4772	4.79399	0.183263	1
12519	213129_s_at	2653 /// 101060817	GCSH /// LOC101060817	glycine cleavage system protein H (aminomethyl carrier) /// glycine cleavage system H p	NM_004483 /// NR_033249 /// XM_003960892	0.00303289	1	0.0794359	0.00303289	1	0.0794359	0.85871	-1.16454	sample down vs control	78.468	0.0579522	0.00221564	1
2761	203226_s_at	6302	TSPAN31	tetraspanin 31	NM_005981	0.00303413	1	0.0794359	0.00303413	1	0.0794359	1.20712	1.20712	sample up vs control	78.446	0.0884962	0.00338435	1
11890	212498_at	10299	2014-03-06	membrane-associated ring finger (C3HC4) 6, E3 ubiquitin protein ligase	NM_001270660 /// NM_001270661 /// NM_005885	0.00303709	1	0.0794359	0.00303709	1	0.0794359	1.38054	1.38054	sample up vs control	78.3935	0.259733	0.00993958	1
8186	208684_at	1314	COPA	coatomer protein complex, subunit alpha	NM_001098398 /// NM_004371	0.00304131	1	0.0794359	0.00304131	1	0.0794359	1.34659	1.34659	sample up vs control	78.3188	0.221164	0.00847168	1
5048	205514_at	55786	ZNF415	zinc finger protein 415	NM_001136038 /// NM_001164309 /// NM_018355 /// NR_028343	0.00304498	1	0.0794359	0.00304498	1	0.0794359	1.52384	1.52384	sample up vs control	78.254	0.443173	0.0169898	1
4155	204621_s_at	4929	NR4A2	nuclear receptor subfamily 4, group A, member 2	NM_006186 /// NM_173171 /// NM_173172 /// NM_173173	0.00304502	1	0.0794359	0.00304502	1	0.0794359	1.40348	1.40348	sample up vs control	78.2533	0.286961	0.0110012	1
1527	201992_s_at	3799	KIF5B	kinesin family member 5B	NM_004521	0.00304801	1	0.0794359	0.00304801	1	0.0794359	1.43406	1.43406	sample up vs control	78.2005	0.324608	0.0124529	1
9545	210053_at	6877	TAF5	TAF5 RNA polymerase II, TATA box binding protein (TBP)-associated factor, 100kDa	NM_006951	0.00305149	1	0.0794359	0.00305149	1	0.0794359	0.921296	-1.08543	sample down vs control	78.1392	0.0167833	0.000644363	1
11801	212409_s_at	26092	TOR1AIP1	torsin A interacting protein 1	NM_001267578 /// NM_015602 /// NM_032678	0.00305336	1	0.0794359	0.00305336	1	0.0794359	1.49658	1.49658	sample up vs control	78.1063	0.406001	0.0155942	1
17054	217682_at	---	OTTHUMG00000178148 /// RP11-473I1.9	NULL /// NULL	---	0.00305519	1	0.0794359	0.00305519	1	0.0794359	0.878699	-1.13805	sample down vs control	78.0742	0.0417651	0.00160482	1
19114	219743_at	23493	HEY2	hairy/enhancer-of-split related with YRPW motif 2	NM_012259	0.00305774	1	0.0794359	0.00305774	1	0.0794359	1.41878	1.41878	sample up vs control	78.0294	0.305604	0.0117496	1
15861	216483_s_at	56005	C19orf10	chromosome 19 open reading frame 10	NM_019107	0.00306424	1	0.0794359	0.00306424	1	0.0794359	0.685984	-1.45776	sample down vs control	77.9156	0.3548	0.0136609	1
535	201000_at	16	AARS	alanyl-tRNA synthetase	NM_001605	0.00306927	1	0.0794359	0.00306927	1	0.0794359	0.888376	-1.12565	sample down vs control	77.8279	0.0349899	0.00134874	1
1193	201658_at	400	ARL1	ADP-ribosylation factor-like 1	NM_001177	0.00307183	1	0.0794359	0.00307183	1	0.0794359	1.23399	1.23399	sample up vs control	77.7834	0.11041	0.00425835	1
4266	204732_s_at	373	TRIM23	tripartite motif containing 23	NM_001656 /// NM_033227 /// NM_033228	0.00308209	1	0.0794359	0.00308209	1	0.0794359	1.58502	1.58502	sample up vs control	77.6054	0.529871	0.0204833	1
13941	214555_at	6755	SSTR5	somatostatin receptor 5	NM_001053 /// NM_001172560 /// NM_001172572 /// NM_001172573	0.00308238	1	0.0794359	0.00308238	1	0.0794359	0.847968	-1.17929	sample down vs control	77.6002	0.0679262	0.002626	1
18719	219348_at	55850	USE1	unconventional SNARE in the ER 1 homolog (S. cerevisiae)	NM_018467	0.00308593	1	0.0794359	0.00308593	1	0.0794359	0.847599	-1.1798	sample down vs control	77.539	0.0682852	0.00264197	1
17822	218450_at	50865	HEBP1	heme binding protein 1	NM_015987	0.00308621	1	0.0794359	0.00308621	1	0.0794359	1.1747	1.1747	sample up vs control	77.5341	0.064755	0.00250555	1
7615	208099_x_at	23093	TTLL5	tubulin tyrosine ligase-like family, member 5	NM_015072	0.00309217	1	0.0794359	0.00309217	1	0.0794359	1.1131	1.1131	sample up vs control	77.4314	0.028676	0.00111102	1
6016	206483_at	23639	LRRC6	leucine rich repeat containing 6	NM_012472 /// NR_073525	0.0030981	1	0.0794359	0.0030981	1	0.0794359	0.718516	-1.39176	sample down vs control	77.3295	0.272929	0.0105883	1
5345	205811_at	11232	POLG2	polymerase (DNA directed), gamma 2, accessory subunit	NM_007215	0.00309972	1	0.0794359	0.00309972	1	0.0794359	1.18657	1.18657	sample up vs control	77.3018	0.073088	0.00283647	1
12529	213139_at	6591	SNAI2	snail family zinc finger 2	NM_003068	0.00310352	1	0.0794359	0.00310352	1	0.0794359	0.504591	-1.9818	sample down vs control	77.2366	1.16856	0.045389	1
7594	208078_s_at	150094	SIK1	salt-inducible kinase 1	NM_173354	0.00310504	1	0.0794359	0.00310504	1	0.0794359	0.653179	-1.53097	sample down vs control	77.2107	0.453059	0.0176035	1
4041	204507_s_at	5534	PPP3R1	protein phosphatase 3, regulatory subunit B, alpha	NM_000945	0.00310573	1	0.0794359	0.00310573	1	0.0794359	1.17072	1.17072	sample up vs control	77.1989	0.0620499	0.0024113	1
4694	205160_at	8800	PEX11A	peroxisomal biogenesis factor 11 alpha	NM_001271572 /// NM_001271573 /// NM_003847	0.00310894	1	0.0794359	0.00310894	1	0.0794359	1.27355	1.27355	sample up vs control	77.144	0.146042	0.00567931	1
21078	221711_s_at	29086	BABAM1	BRISC and BRCA1 A complex member 1	NM_001033549 /// NM_014173	0.00311078	1	0.0794359	0.00311078	1	0.0794359	0.791503	-1.26342	sample down vs control	77.1127	0.136552	0.00531242	1
22017	44790_s_at	80183	KIAA0226L	KIAA0226-like	NM_025113	0.00311444	1	0.0794359	0.00311444	1	0.0794359	0.808389	-1.23703	sample down vs control	77.0505	0.113009	0.00440006	1
4505	204971_at	1475	CSTA	cystatin A (stefin A)	NM_005213	0.00311778	1	0.0794359	0.00311778	1	0.0794359	3.06155	3.06155	sample up vs control	76.9936	3.12701	0.121842	1
5196	205662_at	27077	B9D1	B9 protein domain 1	NM_001243473 /// NM_001243475 /// NM_015681	0.00312024	1	0.0794359	0.00312024	1	0.0794359	0.778595	-1.28436	sample down vs control	76.9519	0.156432	0.00609858	1
3750	204216_s_at	79882	ZC3H14	zinc finger CCCH-type containing 14	NM_001160103 /// NM_001160104 /// NM_024824 /// NM_207660 /// NM_207661 /// NM_207662	0.00312694	1	0.0794359	0.00312694	1	0.0794359	1.33101	1.33101	sample up vs control	76.8387	0.204206	0.0079728	1
4389	204855_at	5268	SERPINB5	serpin peptidase inhibitor, clade B (ovalbumin), member 5	NM_002639	0.00313403	1	0.0794359	0.00313403	1	0.0794359	0.429203	-2.3299	sample down vs control	76.7191	1.78687	0.0698731	1
8228	208726_s_at	8894	EIF2S2	eukaryotic translation initiation factor 2, subunit 2 beta, 38kDa	NM_003908	0.00313584	1	0.0794359	0.00313584	1	0.0794359	0.87809	-1.13884	sample down vs control	76.6886	0.0422144	0.0016514	1
1801	202266_at	51567	TDP2	tyrosyl-DNA phosphodiesterase 2	NM_016614	0.00314708	1	0.0794359	0.00314708	1	0.0794359	1.22081	1.22081	sample up vs control	76.5002	0.0994217	0.00389888	1
17479	218107_at	80232	WDR26	WD repeat domain 26	NM_001115113 /// NM_025160	0.00315194	1	0.0794359	0.00315194	1	0.0794359	1.13664	1.13664	sample up vs control	76.419	0.0409702	0.00160838	1
8441	208939_at	22929	SEPHS1	selenophosphate synthetase 1	NM_001195602 /// NM_001195604 /// NM_012247	0.00315472	1	0.0794359	0.00315472	1	0.0794359	1.13313	1.13313	sample up vs control	76.3728	0.039015	0.00153255	1
18932	219561_at	51226	COPZ2	coatomer protein complex, subunit zeta 2	NM_016429	0.00316008	1	0.0794359	0.00316008	1	0.0794359	0.831315	-1.20291	sample down vs control	76.2838	0.0852476	0.00335252	1
693	201158_at	4836	NMT1	N-myristoyltransferase 1	NM_021079	0.0031613	1	0.0794359	0.0031613	1	0.0794359	0.795898	-1.25644	sample down vs control	76.2635	0.130162	0.00512022	1
18522	219151_s_at	11158 /// 11159	RABL2A /// RABL2B	RAB, member of RAS oncogene family-like 2A /// RAB, member of RAS oncogene family-like	NM_001003789 /// NM_001130919 /// NM_001130920 /// NM_001130921 /// NM_001130922 /// NM	0.00316418	1	0.0794359	0.00316418	1	0.0794359	0.746877	-1.33891	sample down vs control	76.2158	0.212747	0.00837411	1
13845	214459_x_at	3107	HLA-C	major histocompatibility complex, class I, C	NM_001243042 /// NM_002117	0.00316644	1	0.0794359	0.00316644	1	0.0794359	0.694775	-1.43932	sample down vs control	76.1784	0.331233	0.0130444	1
1434	201899_s_at	7319	UBE2A	ubiquitin-conjugating enzyme E2A	NM_003336 /// NM_181762 /// NM_181777	0.00317199	1	0.0794359	0.00317199	1	0.0794359	0.82924	-1.20592	sample down vs control	76.0867	0.0875693	0.00345275	1
20873	221503_s_at	3839	KPNA3	karyopherin alpha 3 (importin alpha 4)	NM_002267	0.00317297	1	0.0794359	0.00317297	1	0.0794359	1.37664	1.37664	sample up vs control	76.0706	0.255198	0.0100642	1
21020	221652_s_at	55726	ASUN	asunder spermatogenesis regulator	NM_018164	0.00317709	1	0.0794359	0.00317709	1	0.0794359	1.1727	1.1727	sample up vs control	76.0028	0.0633915	0.00250221	1
8428	208926_at	4758	NEU1	sialidase 1 (lysosomal sialidase)	NM_000434	0.00317719	1	0.0794359	0.00317719	1	0.0794359	0.872417	-1.14624	sample down vs control	76.0011	0.046528	0.00183661	1
7470	207950_s_at	288	ANK3	ankyrin 3, node of Ranvier (ankyrin G)	NM_001149 /// NM_001204403 /// NM_001204404 /// NM_020987	0.00317834	1	0.0794359	0.00317834	1	0.0794359	1.24145	1.24145	sample up vs control	75.9821	0.116833	0.00461292	1
896	201361_at	79073	TMEM109	transmembrane protein 109	NM_024092	0.00318139	1	0.0794359	0.00318139	1	0.0794359	0.866074	-1.15464	sample down vs control	75.9321	0.0516367	0.00204011	1
856	201321_s_at	6601	SMARCC2	SWI/SNF related, matrix associated, actin dependent regulator of chromatin, subfamily c	NM_001130420 /// NM_003075 /// NM_139067	0.00318214	1	0.0794359	0.00318214	1	0.0794359	0.831606	-1.20249	sample down vs control	75.9197	0.0849245	0.00335583	1
18123	218752_at	55954	ZMAT5	zinc finger, matrin-type 5	NM_001003692 /// NM_019103	0.00318227	1	0.0794359	0.00318227	1	0.0794359	0.778111	-1.28516	sample down vs control	75.9176	0.157211	0.00621244	1
1253	201718_s_at	2037	EPB41L2	erythrocyte membrane protein band 4.1-like 2	NM_001135554 /// NM_001135555 /// NM_001199388 /// NM_001199389 /// NM_001252660 /// NM	0.00318524	1	0.0794359	0.00318524	1	0.0794359	1.27604	1.27604	sample up vs control	75.8689	0.148412	0.0058685	1
4817	205283_at	2218	FKTN	fukutin	NM_001079802 /// NM_001198963 /// NM_006731	0.00318679	1	0.0794359	0.00318679	1	0.0794359	0.708161	-1.41211	sample down vs control	75.8435	0.297427	0.0117648	1
9128	209631_s_at	2861 /// 80343	GPR37 /// SEL1L2	G protein-coupled receptor 37 (endothelin receptor type B-like) /// sel-1 suppressor of	NM_001271539 /// NM_005302 /// NM_025229 /// NR_073206 /// NR_073207	0.00318861	1	0.0794359	0.00318861	1	0.0794359	1.69474	1.69474	sample up vs control	75.8137	0.695056	0.0275038	1
351	200816_s_at	5048	PAFAH1B1	platelet-activating factor acetylhydrolase 1b, regulatory subunit 1 (45kDa)	NM_000430	0.00319321	1	0.0794359	0.00319321	1	0.0794359	0.839059	-1.19181	sample down vs control	75.7387	0.076906	0.00304624	1
1384	201849_at	664	BNIP3	BCL2/adenovirus E1B 19kDa interacting protein 3	NM_004052	0.00319498	1	0.0794359	0.00319498	1	0.0794359	1.15148	1.15148	sample up vs control	75.7098	0.0496871	0.00196885	1
11363	211969_at	3320	HSP90AA1	heat shock protein 90kDa alpha (cytosolic), class A member 1	NM_001017963 /// NM_005348	0.00320856	1	0.0796528	0.00320856	1	0.0796528	1.09101	1.09101	sample up vs control	75.4893	0.0189478	0.000753001	1
4768	205234_at	9122	SLC16A4	solute carrier family 16, member 4 (monocarboxylic acid transporter 5)	NM_001201546 /// NM_001201547 /// NM_001201548 /// NM_001201549 /// NM_004696	0.00321085	1	0.0796528	0.00321085	1	0.0796528	1.50364	1.50364	sample up vs control	75.4522	0.415543	0.0165221	1
11335	211940_x_at	3020 /// 3021 /// 440926	H3F3A /// H3F3AP4 /// H3F3B	H3 histone, family 3A /// H3 histone, family 3A, pseudogene 4 /// H3 histone, family 3B	NM_002107 /// NM_005324 /// NR_002315	0.00321989	1	0.079788	0.00321989	1	0.079788	0.851407	-1.17453	sample down vs control	75.3065	0.0646329	0.00257479	1
4089	204555_s_at	5509	PPP1R3D	protein phosphatase 1, regulatory subunit 3D	NM_006242	0.00323176	1	0.079857	0.00323176	1	0.079857	1.69888	1.69888	sample up vs control	75.1161	0.701513	0.0280172	1
16799	217427_s_at	7290	HIRA	histone cell cycle regulator	NM_003325	0.0032366	1	0.079857	0.0032366	1	0.079857	0.733109	-1.36405	sample down vs control	75.0388	0.240737	0.0096245	1
3254	203720_s_at	2067	ERCC1	excision repair cross-complementing rodent repair deficiency, complementation group 1 (	NM_001166049 /// NM_001983 /// NM_202001	0.00323673	1	0.079857	0.00323673	1	0.079857	0.872868	-1.14565	sample down vs control	75.0368	0.0461767	0.00184616	1
9332	209839_at	26052	DNM3	dynamin 3	NM_001136127 /// NM_001278252 /// NM_015569	0.00323796	1	0.079857	0.00323796	1	0.079857	0.565882	-1.76715	sample down vs control	75.0172	0.809688	0.0323801	1
4664	205130_at	5891	MOK	MOK protein kinase	NM_001272011 /// NM_014226 /// NR_073540 /// NR_073541 /// NR_073542 /// NR_073543	0.003251	1	0.079857	0.003251	1	0.079857	0.828059	-1.20764	sample down vs control	74.81	0.0889081	0.00356536	1
14588	215207_x_at	11049 /// 116150	NUS1 /// NUS1P3	nuclear undecaprenyl pyrophosphate synthase 1 homolog (S. cerevisiae) /// nuclear undec	NM_138459	0.00325488	1	0.079857	0.00325488	1	0.079857	1.26915	1.26915	sample up vs control	74.7486	0.141891	0.00569472	1
9724	210236_at	8500	PPFIA1	protein tyrosine phosphatase, receptor type, f polypeptide (PTPRF), interacting protein	NM_003626 /// NM_177423 /// NR_045286	0.00325743	1	0.079857	0.00325743	1	0.079857	0.665329	-1.50302	sample down vs control	74.7083	0.414695	0.0166526	1
17317	217945_at	53339	BTBD1	BTB (POZ) domain containing 1	NM_001011885 /// NM_025238	0.00325821	1	0.079857	0.00325821	1	0.079857	1.15451	1.15451	sample up vs control	74.6961	0.0515552	0.0020706	1
16496	217122_s_at	9906 /// 728661	SLC35E2 /// SLC35E2B	solute carrier family 35, member E2 /// solute carrier family 35, member E2B	NM_001110781 /// NM_001199787 /// NM_182838	0.00326267	1	0.079857	0.00326267	1	0.079857	0.908294	-1.10096	sample down vs control	74.6259	0.0231079	0.000928949	1
5959	206426_at	2315	MLANA	melan-A	NM_005511	0.00326558	1	0.079857	0.00326558	1	0.079857	0.976144	-1.02444	sample down vs control	74.5801	0.00145611	5.85723e-05	1
7352	207826_s_at	3399	ID3	inhibitor of DNA binding 3, dominant negative helix-loop-helix protein	NM_002167	0.00326562	1	0.079857	0.00326562	1	0.079857	0.768934	-1.3005	sample down vs control	74.5795	0.172431	0.00693612	1
18990	219619_at	54769	DIRAS2	DIRAS family, GTP-binding RAS-like 2	NM_017594	0.00326642	1	0.079857	0.00326642	1	0.079857	2.09615	2.09615	sample up vs control	74.5669	1.36809	0.0550414	1
5707	206174_s_at	5537	PPP6C	protein phosphatase 6, catalytic subunit	NM_001123355 /// NM_001123369 /// NM_002721	0.00327104	1	0.079857	0.00327104	1	0.079857	1.21998	1.21998	sample up vs control	74.4945	0.0987454	0.00397662	1
1275	201740_at	4722	NDUFS3	NADH dehydrogenase (ubiquinone) Fe-S protein 3, 30kDa (NADH-coenzyme Q reductase)	NM_004551	0.00327286	1	0.079857	0.00327286	1	0.079857	0.775729	-1.28911	sample down vs control	74.466	0.161077	0.00648928	1
6007	206474_at	5128	CDK17	cyclin-dependent kinase 17	NM_001170464 /// NM_002595	0.00328804	1	0.0801397	0.00328804	1	0.0801397	1.5739	1.5739	sample up vs control	74.2292	0.513805	0.0207656	1
13278	213892_s_at	353	APRT	adenine phosphoribosyltransferase	NM_000485 /// NM_001030018	0.00329385	1	0.080169	0.00329385	1	0.080169	0.755664	-1.32334	sample down vs control	74.139	0.196037	0.00793254	1
3524	203990_s_at	7403	KDM6A	lysine (K)-specific demethylase 6A	NM_021140	0.00329644	1	0.080169	0.00329644	1	0.080169	1.32383	1.32383	sample up vs control	74.099	0.196554	0.00795776	1
11215	211812_s_at	8706	B3GALNT1	beta-1,3-N-acetylgalactosaminyltransferase 1 (globoside blood group)	NM_001038628 /// NM_003781 /// NM_033167 /// NM_033168 /// NM_033169	0.00330543	1	0.0803001	0.00330543	1	0.0803001	1.81115	1.81115	sample up vs control	73.9602	0.881146	0.0357414	1
21079	221712_s_at	54663	WDR74	WD repeat domain 74	NM_018093	0.00331582	1	0.0804647	0.00331582	1	0.0804647	0.761159	-1.31379	sample down vs control	73.8006	0.186028	0.00756203	1
4673	205139_s_at	10090	UST	uronyl-2-sulfotransferase	NM_005715	0.00332657	1	0.0805482	0.00332657	1	0.0805482	1.35207	1.35207	sample up vs control	73.6364	0.227246	0.00925817	1
11436	212043_at	10618	TGOLN2	trans-golgi network protein 2	NM_001206840 /// NM_001206841 /// NM_001206844 /// NM_006464	0.00332675	1	0.0805482	0.00332675	1	0.0805482	0.675656	-1.48004	sample down vs control	73.6337	0.383937	0.0156424	1
4627	205093_at	22874	PLEKHA6	pleckstrin homology domain containing, family A member 6	NM_014935 /// NM_138480	0.00333011	1	0.0805482	0.00333011	1	0.0805482	1.10318	1.10318	sample up vs control	73.5826	0.024086	0.000981999	1
8636	209135_at	444	ASPH	aspartate beta-hydroxylase	NM_001164750 /// NM_001164751 /// NM_001164752 /// NM_001164753 /// NM_001164754 /// NM	0.0033421	1	0.0807506	0.0033421	1	0.0807506	0.726671	-1.37614	sample down vs control	73.4007	0.254612	0.0104064	1
17817	218445_at	55506	H2AFY2	H2A histone family, member Y2	NM_018649	0.00334646	1	0.0807681	0.00334646	1	0.0807681	0.819161	-1.22076	sample down vs control	73.335	0.099382	0.00406554	1
17581	218209_s_at	55197	RPRD1A	regulation of nuclear pre-mRNA domain containing 1A	NM_018170	0.0033531	1	0.0808406	0.0033531	1	0.0808406	1.34911	1.34911	sample up vs control	73.2349	0.223957	0.0091742	1
8450	208948_s_at	6780	STAU1	staufen double-stranded RNA binding protein 1	NM_001037328 /// NM_004602 /// NM_017452 /// NM_017453 /// NM_017454	0.00335672	1	0.0808406	0.00335672	1	0.0808406	1.09193	1.09193	sample up vs control	73.1806	0.0193179	0.000791927	1
8169	208666_s_at	6767	ST13	suppression of tumorigenicity 13 (colon carcinoma) (Hsp70 interacting protein)	NM_003932	0.0033653	1	0.0808916	0.0033653	1	0.0808916	1.34585	1.34585	sample up vs control	73.0521	0.22035	0.00904904	1
20633	221263_s_at	83443	SF3B5	splicing factor 3b, subunit 5, 10kDa	NM_031287	0.00336609	1	0.0808916	0.00336609	1	0.0808916	0.874652	-1.14331	sample down vs control	73.0402	0.0448004	0.0018401	1
18212	218841_at	140461	ASB8	ankyrin repeat and SOCS box containing 8	NM_024095	0.00337972	1	0.0811316	0.00337972	1	0.0811316	1.13116	1.13116	sample up vs control	72.8373	0.0379392	0.00156263	1
8909	209409_at	2887	GRB10	growth factor receptor-bound protein 10	NM_001001549 /// NM_001001550 /// NM_001001555 /// NM_005311	0.0033862	1	0.0811995	0.0033862	1	0.0811995	0.625127	-1.59967	sample down vs control	72.7414	0.55126	0.0227351	1
8015	208510_s_at	5468	PPARG	peroxisome proliferator-activated receptor gamma	NM_005037 /// NM_015869 /// NM_138711 /// NM_138712	0.00339246	1	0.0812069	0.00339246	1	0.0812069	0.632746	-1.58041	sample down vs control	72.6489	0.523198	0.0216052	1
11251	211849_s_at	8732	RNGTT	RNA guanylyltransferase and 5'-phosphatase	NM_003800	0.0033938	1	0.0812069	0.0033938	1	0.0812069	1.42923	1.42923	sample up vs control	72.6292	0.318562	0.0131584	1
1781	202246_s_at	1019	CDK4	cyclin-dependent kinase 4	NM_000075 /// NM_052984	0.00340499	1	0.0812634	0.00340499	1	0.0812634	0.848175	-1.179	sample down vs control	72.4646	0.0677254	0.0028038	1
1800	202265_at	648 /// 100532731	BMI1 /// COMMD3-BMI1	BMI1 polycomb ring finger oncogene /// COMMD3-BMI1 readthrough	NM_001204062 /// NM_005180	0.00340778	1	0.0812634	0.00340778	1	0.0812634	1.32182	1.32182	sample up vs control	72.4238	0.194437	0.00805411	1
13507	214121_x_at	9260	PDLIM7	PDZ and LIM domain 7 (enigma)	NM_005451 /// NM_203352 /// NM_203353 /// NM_213636	0.00341035	1	0.0812634	0.00341035	1	0.0812634	0.794862	-1.25808	sample down vs control	72.3862	0.131651	0.00545619	1
21660	222294_s_at	5873	RAB27A	RAB27A, member RAS oncogene family	NM_004580 /// NM_183234 /// NM_183235 /// NM_183236	0.00341386	1	0.0812634	0.00341386	1	0.0812634	0.683667	-1.4627	sample down vs control	72.3349	0.361199	0.0149803	1
3769	204235_s_at	51454	GULP1	GULP, engulfment adaptor PTB domain containing 1	NM_001252668 /// NM_001252669 /// NM_016315 /// NR_045562 /// NR_045563	0.00341575	1	0.0812634	0.00341575	1	0.0812634	1.46405	1.46405	sample up vs control	72.3074	0.362953	0.0150587	1
14755	215374_at	10914	PAPOLA	poly(A) polymerase alpha	NM_001252006 /// NM_001252007 /// NM_032632	0.00341904	1	0.0812634	0.00341904	1	0.0812634	1.2429	1.2429	sample up vs control	72.2594	0.118096	0.00490301	1
1556	202021_x_at	10209	EIF1	eukaryotic translation initiation factor 1	NM_005801	0.00343109	1	0.0812634	0.00343109	1	0.0812634	1.1029	1.1029	sample up vs control	72.0847	0.0239584	0.000997092	1
9235	209740_s_at	8228	PNPLA4	patatin-like phospholipase domain containing 4	NM_001142389 /// NM_001172672 /// NM_004650	0.00343133	1	0.0812634	0.00343133	1	0.0812634	0.851471	-1.17444	sample down vs control	72.0811	0.0645723	0.00268748	1
424	200889_s_at	6745	SSR1	signal sequence receptor, alpha	NM_003144	0.0034315	1	0.0812634	0.0034315	1	0.0812634	1.22799	1.22799	sample up vs control	72.0787	0.105348	0.0043847	1
3035	203501_at	10404	CPQ	carboxypeptidase Q	NM_016134	0.00343479	1	0.0812634	0.00343479	1	0.0812634	1.25166	1.25166	sample up vs control	72.0311	0.125848	0.0052414	1
8857	209357_at	10370	CITED2	Cbp/p300-interacting transactivator, with Glu/Asp-rich carboxy-terminal domain, 2	NM_001168388 /// NM_001168389 /// NM_006079	0.00343629	1	0.0812634	0.00343629	1	0.0812634	1.29926	1.29926	sample up vs control	72.0095	0.171178	0.00713146	1
4932	205398_s_at	4088	SMAD3	SMAD family member 3	NM_001145102 /// NM_001145103 /// NM_001145104 /// NM_005902	0.00344084	1	0.0812848	0.00344084	1	0.0812848	0.723095	-1.38294	sample down vs control	71.9439	0.26254	0.0109477	1
11121	211713_x_at	9768	KIAA0101	KIAA0101	NM_001029989 /// NM_014736	0.00344619	1	0.0813058	0.00344619	1	0.0813058	0.626846	-1.59529	sample down vs control	71.8669	0.544835	0.0227435	1
2892	203358_s_at	2146	EZH2	enhancer of zeste homolog 2 (Drosophila)	NM_001203247 /// NM_001203248 /// NM_001203249 /// NM_004456 /// NM_152998	0.00344903	1	0.0813058	0.00344903	1	0.0813058	0.780497	-1.28124	sample down vs control	71.8262	0.153398	0.00640705	1
948	201413_at	3295	HSD17B4	hydroxysteroid (17-beta) dehydrogenase 4	NM_000414 /// NM_001199291 /// NM_001199292	0.00345641	1	0.0813937	0.00345641	1	0.0813937	1.13126	1.13126	sample up vs control	71.7205	0.0379938	0.00158925	1
2556	203020_at	9910	RABGAP1L	RAB GTPase activating protein 1-like	NM_001035230 /// NM_001243763 /// NM_001243764 /// NM_001243765 /// NM_014857	0.00346152	1	0.081428	0.00346152	1	0.081428	1.52761	1.52761	sample up vs control	71.6475	0.448389	0.0187748	1
18134	218763_at	53407	STX18	syntaxin 18	NM_016930	0.00347392	1	0.0815838	0.00347392	1	0.0815838	0.878617	-1.13815	sample down vs control	71.4713	0.0418256	0.00175563	1
13237	213850_s_at	9169	SCAF11	SR-related CTD-associated factor 11	NM_004719	0.00347547	1	0.0815838	0.00347547	1	0.0815838	1.42382	1.42382	sample up vs control	71.4493	0.311837	0.0130934	1
8290	208788_at	60481	ELOVL5	ELOVL fatty acid elongase 5	NM_001242828 /// NM_001242830 /// NM_001242831 /// NM_021814	0.00349166	1	0.0817428	0.00349166	1	0.0817428	1.17548	1.17548	sample up vs control	71.2208	0.0652878	0.00275009	1
2463	202927_at	5300	PIN1	peptidylprolyl cis/trans isomerase, NIMA-interacting 1	NM_006221 /// NR_038422 /// NR_038830	0.00350037	1	0.0817428	0.00350037	1	0.0817428	0.744874	-1.34251	sample down vs control	71.0987	0.21668	0.00914278	1
392	200857_s_at	9611	NCOR1	nuclear receptor corepressor 1	NM_001190438 /// NM_001190440 /// NM_006311	0.00350146	1	0.0817428	0.00350146	1	0.0817428	1.12691	1.12691	sample up vs control	71.0834	0.0356544	0.00150476	1
104	200076_s_at	79036	KXD1	KxDL motif containing 1	NM_001171948 /// NM_001171949 /// NM_024069	0.00350562	1	0.0817428	0.00350562	1	0.0817428	0.80002	-1.24997	sample down vs control	71.0254	0.124337	0.0052518	1
2312	202777_at	8036	SHOC2	soc-2 suppressor of clear homolog (C. elegans)	NM_001269039 /// NM_007373	0.00350764	1	0.0817428	0.00350764	1	0.0817428	1.26041	1.26041	sample up vs control	70.9971	0.133785	0.00565311	1
18162	218791_s_at	79768	KATNBL1	katanin p80 subunit B-like 1	NM_024713	0.00350947	1	0.0817428	0.00350947	1	0.0817428	1.19522	1.19522	sample up vs control	70.9716	0.0794277	0.00335744	1
2754	203219_s_at	353	APRT	adenine phosphoribosyltransferase	NM_000485 /// NM_001030018	0.00351039	1	0.0817428	0.00351039	1	0.0817428	0.71561	-1.39741	sample down vs control	70.9588	0.279662	0.0118236	1
11171	211765_x_at	5478	PPIA	peptidylprolyl isomerase A (cyclophilin A)	NM_021130 /// NM_203430 /// NM_203431	0.0035116	1	0.0817428	0.0035116	1	0.0817428	0.928305	-1.07723	sample down vs control	70.942	0.0138233	0.000584563	1
1475	201940_at	1362	CPD	carboxypeptidase D	NM_001199775 /// NM_001304	0.00351956	1	0.0818426	0.00351956	1	0.0818426	1.20721	1.20721	sample up vs control	70.8314	0.088571	0.00375135	1
8142	208638_at	10130	PDIA6	protein disulfide isomerase family A, member 6	NM_005742	0.00353417	1	0.0819743	0.00353417	1	0.0819743	1.05334	1.05334	sample up vs control	70.6294	0.00674424	0.000286463	1
16336	216959_x_at	4897	NRCAM	neuronal cell adhesion molecule	NM_001037132 /// NM_001037133 /// NM_001193582 /// NM_001193583 /// NM_001193584 /// NM	0.00353547	1	0.0819743	0.00353547	1	0.0819743	1.50552	1.50552	sample up vs control	70.6115	0.418096	0.0177632	1
13722	214336_s_at	1314	COPA	coatomer protein complex, subunit alpha	NM_001098398 /// NM_004371	0.00353657	1	0.0819743	0.00353657	1	0.0819743	1.54664	1.54664	sample up vs control	70.5964	0.474983	0.0201845	1
2559	203023_at	51491	NOP16	NOP16 nucleolar protein	NM_001256539 /// NM_001256540 /// NM_016391	0.00353994	1	0.0819743	0.00353994	1	0.0819743	0.793383	-1.26043	sample down vs control	70.55	0.133796	0.00568939	1
15293	215913_s_at	51454	GULP1	GULP, engulfment adaptor PTB domain containing 1	NM_001252668 /// NM_001252669 /// NM_016315 /// NR_045562 /// NR_045563	0.00355753	1	0.0822442	0.00355753	1	0.0822442	1.51934	1.51934	sample up vs control	70.3094	0.436977	0.0186452	1
2873	203339_at	8604	SLC25A12	solute carrier family 25 (aspartate/glutamate carrier), member 12	NM_003705 /// NR_047549	0.00356024	1	0.0822442	0.00356024	1	0.0822442	0.731909	-1.36629	sample down vs control	70.2725	0.243284	0.010386	1
17385	218013_x_at	51164	DCTN4	dynactin 4 (p62)	NM_001135643 /// NM_001135644 /// NM_016221	0.00356295	1	0.0822442	0.00356295	1	0.0822442	1.22703	1.22703	sample up vs control	70.2357	0.104554	0.00446585	1
185	200650_s_at	3939	LDHA	lactate dehydrogenase A	NM_001135239 /// NM_001165414 /// NM_001165415 /// NM_001165416 /// NM_005566 /// NR_02	0.00356921	1	0.0822442	0.00356921	1	0.0822442	1.1548	1.1548	sample up vs control	70.1508	0.0517388	0.00221261	1
10400	210946_at	8611	PPAP2A	phosphatidic acid phosphatase type 2A	NM_003711 /// NM_176895 /// NR_103485	0.00357561	1	0.0822442	0.00357561	1	0.0822442	0.594446	-1.68224	sample down vs control	70.0642	0.675688	0.0289315	1
677	201142_at	1965	EIF2S1	eukaryotic translation initiation factor 2, subunit 1 alpha, 35kDa	NM_004094	0.00357672	1	0.0822442	0.00357672	1	0.0822442	1.11835	1.11835	sample up vs control	70.0493	0.0312495	0.00133832	1
11622	212229_s_at	23014	FBXO21	F-box protein 21	NM_015002 /// NM_033624	0.00357744	1	0.0822442	0.00357744	1	0.0822442	1.21802	1.21802	sample up vs control	70.0395	0.097156	0.00416148	1
21122	221755_at	254102	EHBP1L1	EH domain binding protein 1-like 1	NM_001099409	0.00358746	1	0.0822925	0.00358746	1	0.0822925	0.797876	-1.25333	sample down vs control	69.9046	0.127346	0.00546514	1
7501	207983_s_at	10735	STAG2	stromal antigen 2	NM_001042749 /// NM_001042750 /// NM_001042751 /// NM_006603	0.00358962	1	0.0822925	0.00358962	1	0.0822925	1.5057	1.5057	sample up vs control	69.8755	0.418338	0.0179607	1
3714	204180_s_at	23099	ZBTB43	zinc finger and BTB domain containing 43	NM_001135776 /// NM_014007	0.00359062	1	0.0822925	0.00359062	1	0.0822925	1.39	1.39	sample up vs control	69.8621	0.270848	0.0116307	1
22095	53071_s_at	79701	OGFOD3	2-oxoglutarate and iron-dependent oxygenase domain containing 3	NM_024648 /// NM_175902 /// NR_033265	0.00360075	1	0.0824263	0.00360075	1	0.0824263	0.71986	-1.38916	sample down vs control	69.7266	0.269851	0.0116104	1
21370	222003_s_at	57572	DOCK6	dedicator of cytokinesis 6	NM_020812	0.00360454	1	0.0824263	0.00360454	1	0.0824263	0.819552	-1.22018	sample down vs control	69.676	0.0989063	0.00425855	1
2876	203342_at	10245	TIMM17B	translocase of inner mitochondrial membrane 17 homolog B (yeast)	NM_001167947 /// NM_005834	0.00361436	1	0.0824263	0.00361436	1	0.0824263	0.830895	-1.20352	sample down vs control	69.5454	0.0857152	0.00369752	1
16864	217492_s_at	5728 /// 11191	PTEN /// PTENP1	phosphatase and tensin homolog /// phosphatase and tensin homolog pseudogene 1	NM_000314 /// NR_023917	0.00362334	1	0.0824263	0.00362334	1	0.0824263	1.13425	1.13425	sample up vs control	69.4266	0.0396359	0.00171271	1
5594	206061_s_at	23405	DICER1	dicer 1, ribonuclease type III	NM_001195573 /// NM_001271282 /// NM_030621 /// NM_177438	0.00362627	1	0.0824263	0.00362627	1	0.0824263	2.22726	2.22726	sample up vs control	69.3879	1.60159	0.0692449	1
9666	210175_at	6936	GCFC2	GC-rich sequence DNA-binding factor 2	NM_001201334 /// NM_001201335 /// NM_003203	0.00362769	1	0.0824263	0.00362769	1	0.0824263	0.781238	-1.28002	sample down vs control	69.3691	0.152226	0.00658329	1
19254	219883_at	25858	TEX40	testis expressed 40	NM_001039496	0.00362917	1	0.0824263	0.00362917	1	0.0824263	1.06682	1.06682	sample up vs control	69.3496	0.0104511	0.000452103	1
22106	54970_at	83637	ZMIZ2	zinc finger, MIZ-type containing 2	NM_031449 /// NM_174929	0.00363893	1	0.0824263	0.00363893	1	0.0824263	0.806606	-1.23976	sample down vs control	69.2212	0.115368	0.00499998	1
1237	201702_s_at	5514	PPP1R10	protein phosphatase 1, regulatory subunit 10	NM_002714 /// NR_072994	0.00364352	1	0.0824263	0.00364352	1	0.0824263	1.31151	1.31151	sample up vs control	69.1612	0.183673	0.00796718	1
14293	214911_s_at	6046	BRD2	bromodomain containing 2	NM_001113182 /// NM_001199455 /// NM_001199456 /// NM_005104 /// NR_037625	0.00364581	1	0.0824263	0.00364581	1	0.0824263	1.59492	1.59492	sample up vs control	69.1312	0.5443	0.0236203	1
8389	208887_at	8666	EIF3G	eukaryotic translation initiation factor 3, subunit G	NM_003755	0.00364704	1	0.0824263	0.00364704	1	0.0824263	0.806476	-1.23996	sample down vs control	69.1151	0.115541	0.00501517	1
17560	218188_s_at	26517	TIMM13	translocase of inner mitochondrial membrane 13 homolog (yeast)	NM_012458	0.00364725	1	0.0824263	0.00364725	1	0.0824263	0.676097	-1.47908	sample down vs control	69.1124	0.382662	0.0166104	1
2853	203319_s_at	7707	ZNF148	zinc finger protein 148	NM_021964	0.00364775	1	0.0824263	0.00364775	1	0.0824263	1.67269	1.67269	sample up vs control	69.1058	0.660976	0.0286941	1
8245	208743_s_at	7529	YWHAB	tyrosine 3-monooxygenase/tryptophan 5-monooxygenase activation protein, beta polypeptid	NM_003404 /// NM_139323	0.00365142	1	0.0824263	0.00365142	1	0.0824263	0.846826	-1.18088	sample down vs control	69.058	0.0690405	0.00299924	1
8354	208852_s_at	821	CANX	calnexin	NM_001024649 /// NM_001746	0.00365196	1	0.0824263	0.00365196	1	0.0824263	1.21053	1.21053	sample up vs control	69.0509	0.0911711	0.00396104	1
12345	212955_s_at	5438	POLR2I	polymerase (RNA) II (DNA directed) polypeptide I, 14.5kDa	NM_006233	0.00366366	1	0.0824663	0.00366366	1	0.0824663	0.668045	-1.49691	sample down vs control	68.8987	0.406446	0.0176976	1
1232	201697_s_at	1786	DNMT1	DNA (cytosine-5-)-methyltransferase 1	NM_001130823 /// NM_001379	0.00366575	1	0.0824663	0.00366575	1	0.0824663	0.761735	-1.31279	sample down vs control	68.8716	0.184998	0.00805837	1
13983	214598_at	9073	CLDN8	claudin 8	NM_012132 /// NM_199328	0.00366737	1	0.0824663	0.00366737	1	0.0824663	0.906362	-1.10331	sample down vs control	68.8506	0.0241428	0.00105196	1
432	200897_s_at	23022	PALLD	palladin, cytoskeletal associated protein	NM_001166108 /// NM_001166109 /// NM_001166110 /// NM_016081	0.00367526	1	0.0824663	0.00367526	1	0.0824663	0.71345	-1.40164	sample down vs control	68.7487	0.284738	0.0124252	1
4201	204667_at	3169	FOXA1	forkhead box A1	NM_004496	0.00367569	1	0.0824663	0.00367569	1	0.0824663	1.28612	1.28612	sample up vs control	68.743	0.158143	0.0069015	1
2453	202917_s_at	6279	S100A8	S100 calcium binding protein A8	NM_002964	0.00367595	1	0.0824663	0.00367595	1	0.0824663	0.148574	-6.73066	sample down vs control	68.7398	9.07993	0.396274	1
4980	205446_s_at	1386	ATF2	activating transcription factor 2	NM_001256090 /// NM_001256091 /// NM_001256092 /// NM_001256093 /// NM_001256094 /// NM	0.00368196	1	0.0825182	0.00368196	1	0.0825182	1.26847	1.26847	sample up vs control	68.6623	0.141255	0.00617174	1
4065	204531_s_at	672	BRCA1	breast cancer 1, early onset	NM_007294 /// NM_007295 /// NM_007296 /// NM_007297 /// NM_007298 /// NM_007299 /// NM_	0.00368943	1	0.0825227	0.00368943	1	0.0825227	0.78191	-1.27892	sample down vs control	68.5663	0.151167	0.00661404	1
8737	209236_at	9962	SLC23A2	solute carrier family 23 (nucleobase transporters), member 2	NM_005116 /// NM_203327	0.00369151	1	0.0825227	0.00369151	1	0.0825227	0.90854	-1.10067	sample down vs control	68.5397	0.0229781	0.00100576	1
13445	214059_at	10561	IFI44	interferon-induced protein 44	NM_006417	0.00369328	1	0.0825227	0.00369328	1	0.0825227	0.563855	-1.77351	sample down vs control	68.5171	0.819928	0.0359003	1
11784	212392_s_at	9659 /// 728802 /// 100996724 /// 100996761 /// 101060291 /// 101060344 /// 101060353 /	LOC100996724 /// LOC100996761 /// LOC101060291 /// LOC101060344 /// LOC101060353 /// LOC101060463 /// LOC101060582 /// LOC728802 /// PDE4DIP	myomegalin-like /// myomegalin-like /// myomegalin-like /// uncharacterized LOC10106034	NM_001002810 /// NM_001002811 /// NM_001002812 /// NM_001195260 /// NM_001195261 /// NM	0.00370383	1	0.0825663	0.00370383	1	0.0825663	1.58726	1.58726	sample up vs control	68.3824	0.533131	0.023389	1
6458	206925_at	7903	ST8SIA4	ST8 alpha-N-acetyl-neuraminide alpha-2,8-sialyltransferase 4	NM_005668 /// NM_175052	0.00370473	1	0.0825663	0.00370473	1	0.0825663	1.66564	1.66564	sample up vs control	68.3709	0.650167	0.0285282	1
1359	201824_at	9604	RNF14	ring finger protein 14	NM_001201365 /// NM_004290 /// NM_183398 /// NM_183399 /// NM_183400 /// NM_183401	0.00370813	1	0.0825663	0.00370813	1	0.0825663	1.17911	1.17911	sample up vs control	68.3276	0.0678007	0.00297687	1
8472	208970_s_at	7389	UROD	uroporphyrinogen decarboxylase	NM_000374 /// NR_036510	0.00371005	1	0.0825663	0.00371005	1	0.0825663	0.730371	-1.36917	sample down vs control	68.3032	0.246575	0.01083	1
17913	218541_s_at	56892	C8orf4	chromosome 8 open reading frame 4	NM_020130	0.00373033	1	0.0827383	0.00373033	1	0.0827383	0.4968	-2.01288	sample down vs control	68.0468	1.22234	0.0538895	1
9300	209806_at	85236	HIST1H2BK	histone cluster 1, H2bk	NM_080593	0.00373071	1	0.0827383	0.00373071	1	0.0827383	0.766088	-1.30533	sample down vs control	68.042	0.177333	0.00781867	1
10653	211205_x_at	8394	PIP5K1A	phosphatidylinositol-4-phosphate 5-kinase, type I, alpha	NM_001135636 /// NM_001135637 /// NM_001135638 /// NM_003557	0.00373079	1	0.0827383	0.00373079	1	0.0827383	1.65954	1.65954	sample up vs control	68.041	0.640852	0.0282558	1
2967	203433_at	10588 /// 100528021	MTHFS /// ST20-MTHFS	5,10-methenyltetrahydrofolate synthetase (5-formyltetrahydrofolate cyclo-ligase) /// ST	NM_001199758 /// NM_001199760 /// NM_006441 /// NR_037654	0.00373388	1	0.0827383	0.00373388	1	0.0827383	0.851168	-1.17486	sample down vs control	68.0022	0.064859	0.00286134	1
21845	36019_at	8859	STK19	serine/threonine kinase 19	NM_004197 /// NM_032454 /// NR_026717	0.00373635	1	0.0827383	0.00373635	1	0.0827383	0.892644	-1.12027	sample down vs control	67.9711	0.0322133	0.00142178	1
8860	209360_s_at	861 /// 100506403	LOC100506403 /// RUNX1	uncharacterized LOC100506403 /// runt-related transcription factor 1	NM_001001890 /// NM_001122607 /// NM_001754 /// NR_073512 /// XR_109672 /// XR_133274 /	0.00374581	1	0.0828653	0.00374581	1	0.0828653	0.752747	-1.32847	sample down vs control	67.8526	0.201487	0.00890845	1
17135	217763_s_at	11031	RAB31	RAB31, member RAS oncogene family	NM_006868	0.0037751	1	0.0834305	0.0037751	1	0.0834305	1.3691	1.3691	sample up vs control	67.4888	0.246503	0.0109575	1
3985	204451_at	8321	FZD1	frizzled family receptor 1	NM_003505	0.0037816	1	0.0834912	0.0037816	1	0.0834912	1.43232	1.43232	sample up vs control	67.4088	0.32243	0.0143496	1
372	200837_at	10134	BCAP31	B-cell receptor-associated protein 31	NM_001139441 /// NM_001139457 /// NM_001256447 /// NM_005745	0.00378595	1	0.0835046	0.00378595	1	0.0835046	0.818102	-1.22234	sample down vs control	67.3553	0.100674	0.00448403	1
2677	203142_s_at	8546	AP3B1	adaptor-related protein complex 3, beta 1 subunit	NM_001271769 /// NM_003664	0.00378991	1	0.0835093	0.00378991	1	0.0835093	1.1291	1.1291	sample up vs control	67.3066	0.0368225	0.00164126	1
11740	212348_s_at	23028	KDM1A	lysine (K)-specific demethylase 1A	NM_001009999 /// NM_015013	0.00380807	1	0.0838264	0.00380807	1	0.0838264	0.872557	-1.14606	sample down vs control	67.085	0.0464191	0.00207583	1
747	201212_at	5641	LGMN	legumain	NM_001008530 /// NM_005606	0.00381613	1	0.0839209	0.00381613	1	0.0839209	0.819391	-1.22042	sample down vs control	66.9871	0.0991017	0.00443824	1
5577	206044_s_at	673	BRAF	v-raf murine sarcoma viral oncogene homolog B1	NM_004333	0.00382184	1	0.0839637	0.00382184	1	0.0839637	1.28534	1.28534	sample up vs control	66.9179	0.157385	0.00705573	1
8977	209477_at	2010	EMD	emerin	NM_000117	0.00382607	1	0.0839737	0.00382607	1	0.0839737	0.783695	-1.27601	sample down vs control	66.8669	0.148377	0.00665696	1
711	201176_s_at	372	ARCN1	archain 1	NM_001142281 /// NM_001655	0.00384518	1	0.0841641	0.00384518	1	0.0841641	1.22721	1.22721	sample up vs control	66.6372	0.1047	0.00471358	1
242	200707_at	5589	PRKCSH	protein kinase C substrate 80K-H	NM_001001329 /// NM_002743	0.0038459	1	0.0841641	0.0038459	1	0.0841641	1.039	1.039	sample up vs control	66.6287	0.00365627	0.000164626	1
7543	208027_s_at	7093	TLL2	tolloid-like 2	NM_012465	0.00384608	1	0.0841641	0.00384608	1	0.0841641	0.901346	-1.10945	sample down vs control	66.6265	0.0269449	0.00121325	1
18316	218945_at	79091	METTL22	methyltransferase like 22	NM_024109	0.00386362	1	0.0844081	0.00386362	1	0.0844081	0.792688	-1.26153	sample down vs control	66.4175	0.134811	0.00608923	1
7285	207757_at	80108	ZFP2	ZFP2 zinc finger protein	NM_030613	0.00386851	1	0.0844081	0.00386851	1	0.0844081	1.15961	1.15961	sample up vs control	66.3594	0.0547677	0.00247596	1
21251	221884_at	2122	MECOM	MDS1 and EVI1 complex locus	NM_001105077 /// NM_001105078 /// NM_001163999 /// NM_001164000 /// NM_001205194 /// NM	0.0038686	1	0.0844081	0.0038686	1	0.0844081	0.628243	-1.59174	sample down vs control	66.3585	0.539653	0.0243972	1
19883	220512_at	10395	DLC1	deleted in liver cancer 1	NM_001164271 /// NM_006094 /// NM_024767 /// NM_182643	0.00389072	1	0.0845603	0.00389072	1	0.0845603	0.963562	-1.03782	sample down vs control	66.0977	0.00344113	0.000156184	1
11776	212384_at	7919 /// 692199 /// 100532737	ATP6V1G2-DDX39B /// DDX39B /// SNORD84	ATP6V1G2-DDX39B readthrough (NMD candidate) /// DEAD (Asp-Glu-Ala-Asp) box polypeptide	NM_004640 /// NM_080598 /// NR_003065 /// NR_037852 /// NR_037853	0.00389818	1	0.0845603	0.00389818	1	0.0845603	1.66749	1.66749	sample up vs control	66.0102	0.653002	0.0296773	1
9721	210233_at	3556	IL1RAP	interleukin 1 receptor accessory protein	NM_001167928 /// NM_001167929 /// NM_001167930 /// NM_001167931 /// NM_002182 /// NM_13	0.00389828	1	0.0845603	0.00389828	1	0.0845603	1.49158	1.49158	sample up vs control	66.0091	0.399291	0.0181471	1
7904	208396_s_at	5136	PDE1A	phosphodiesterase 1A, calmodulin-dependent	NM_001003683 /// NM_001258312 /// NM_001258313 /// NM_001258314 /// NM_005019	0.00390014	1	0.0845603	0.00390014	1	0.0845603	0.892969	-1.11986	sample down vs control	65.9873	0.0320073	0.00145516	1
17187	217815_at	11198	SUPT16H	suppressor of Ty 16 homolog (S. cerevisiae)	NM_007192	0.0039024	1	0.0845603	0.0039024	1	0.0845603	0.804433	-1.24311	sample down vs control	65.9609	0.118282	0.00537964	1
2194	202659_at	5699	PSMB10	proteasome (prosome, macropain) subunit, beta type, 10	NM_002801	0.00390341	1	0.0845603	0.00390341	1	0.0845603	0.666686	-1.49996	sample down vs control	65.9492	0.410558	0.0186761	1
21600	222234_s_at	79007	DBNDD1	dysbindin (dystrobrevin binding protein 1) domain containing 1	NM_001042610 /// NM_024043	0.0039091	1	0.0845603	0.0039091	1	0.0845603	1.48777	1.48777	sample up vs control	65.8828	0.394209	0.0179504	1
8082	208577_at	8350 /// 8351 /// 8352 /// 8353 /// 8354 /// 8355 /// 8356 /// 8357 /// 8358 /// 8968	HIST1H3A /// HIST1H3B /// HIST1H3C /// HIST1H3D /// HIST1H3E /// HIST1H3F /// HIST1H3G /// HIST1H3H /// HIST1H3I /// HIST1H3J	histone cluster 1, H3a /// histone cluster 1, H3b /// histone cluster 1, H3c /// histon	NM_003529 /// NM_003530 /// NM_003531 /// NM_003532 /// NM_003533 /// NM_003534 /// NM_	0.00391875	1	0.0845603	0.00391875	1	0.0845603	0.787664	-1.26958	sample down vs control	65.7706	0.142291	0.00649032	1
19310	219939_s_at	7812	CSDE1	cold shock domain containing E1, RNA-binding	NM_001007553 /// NM_001130523 /// NM_001242891 /// NM_001242892 /// NM_001242893 /// NM	0.00392561	1	0.0845603	0.00392561	1	0.0845603	1.11491	1.11491	sample up vs control	65.6913	0.0295515	0.00134956	1
7876	208368_s_at	675	BRCA2	breast cancer 2, early onset	NM_000059	0.00392669	1	0.0845603	0.00392669	1	0.0845603	1.12667	1.12667	sample up vs control	65.6788	0.0355256	0.0016227	1
15687	216308_x_at	9380	GRHPR	glyoxylate reductase/hydroxypyruvate reductase	NM_012203	0.00392718	1	0.0845603	0.00392718	1	0.0845603	0.847145	-1.18043	sample down vs control	65.6731	0.068728	0.00313955	1
12300	212909_at	116372	LYPD1	LY6/PLAUR domain containing 1	NM_001077427 /// NM_144586	0.00392768	1	0.0845603	0.00392768	1	0.0845603	0.427929	-2.33684	sample down vs control	65.6673	1.79945	0.0822075	1
19538	220167_s_at	24150 /// 653550 /// 729264 /// 729355	TP53TG3 /// TP53TG3B /// TP53TG3C /// TP53TG3D	TP53 target 3 /// TP53 target 3B /// TP53 target 3C /// TP53 target 3D	NM_001099687 /// NM_001205259 /// NM_001205260 /// NM_001205265 /// NM_001243722 /// NM	0.00392904	1	0.0845603	0.00392904	1	0.0845603	0.916954	-1.09057	sample down vs control	65.6516	0.0187738	0.000857881	1
22003	43977_at	54929	TMEM161A	transmembrane protein 161A	NM_001256766 /// NM_017814	0.00392925	1	0.0845603	0.00392925	1	0.0845603	0.907876	-1.10147	sample down vs control	65.6492	0.0233298	0.00106611	1
481	200946_x_at	2746	GLUD1	glutamate dehydrogenase 1	NM_005271	0.00393545	1	0.0845603	0.00393545	1	0.0845603	1.3393	1.3393	sample up vs control	65.5777	0.21317	0.00975194	1
1170	201635_s_at	8087	FXR1	fragile X mental retardation, autosomal homolog 1	NM_001013438 /// NM_001013439 /// NM_005087	0.00393714	1	0.0845603	0.00393714	1	0.0845603	1.76848	1.76848	sample up vs control	65.5583	0.81182	0.0371495	1
17243	217871_s_at	4282	MIF	macrophage migration inhibitory factor (glycosylation-inhibiting factor)	NM_002415	0.0039401	1	0.0845603	0.0039401	1	0.0845603	0.811343	-1.23252	sample down vs control	65.5242	0.109167	0.00499815	1
9588	210097_s_at	51406	NOL7	nucleolar protein 7, 27kDa	NM_016167	0.00394693	1	0.084623	0.00394693	1	0.084623	0.848667	-1.17832	sample down vs control	65.4459	0.0672493	0.00308267	1
21867	36994_at	527	ATP6V0C	ATPase, H+ transporting, lysosomal 16kDa, V0 subunit c	NM_001198569 /// NM_001694	0.0039517	1	0.084623	0.0039517	1	0.084623	0.879642	-1.13683	sample down vs control	65.3912	0.0410753	0.00188444	1
2016	202481_at	9249	DHRS3	dehydrogenase/reductase (SDR family) member 3	NM_004753	0.00395442	1	0.084623	0.00395442	1	0.084623	0.490889	-2.03712	sample down vs control	65.3602	1.26452	0.0580409	1
968	201433_s_at	9791	PTDSS1	phosphatidylserine synthase 1	NM_014754	0.00396198	1	0.0847035	0.00396198	1	0.0847035	1.17381	1.17381	sample up vs control	65.274	0.0641429	0.00294802	1
8074	208569_at	8335	HIST1H2AB	histone cluster 1, H2ab	NM_003513	0.00396819	1	0.0847521	0.00396819	1	0.0847521	0.841559	-1.18827	sample down vs control	65.2034	0.0743193	0.00341942	1
14508	215127_s_at	5937	RBMS1	RNA binding motif, single stranded interacting protein 1	NM_002897 /// NM_016836 /// NM_016839	0.0039736	1	0.0847521	0.0039736	1	0.0847521	0.765151	-1.30693	sample down vs control	65.142	0.178966	0.00824195	1
16579	217205_at	---	AL590762.11 /// OTTHUMG00000021795	NULL /// NULL	---	0.00397567	1	0.0847521	0.00397567	1	0.0847521	0.757591	-1.31997	sample down vs control	65.1186	0.192489	0.0088679	1
502	200967_at	5479	PPIB	peptidylprolyl isomerase B (cyclophilin B)	NM_000942	0.00398008	1	0.0847594	0.00398008	1	0.0847594	0.849123	-1.17769	sample down vs control	65.0687	0.0668098	0.00308028	1
4010	204476_s_at	5091	PC	pyruvate carboxylase	NM_000920 /// NM_001040716 /// NM_022172	0.00398362	1	0.0847594	0.00398362	1	0.0847594	0.809166	-1.23584	sample down vs control	65.0287	0.111991	0.00516654	1
13384	213998_s_at	10521	DDX17	DEAD (Asp-Glu-Ala-Asp) box helicase 17	NM_001098504 /// NM_001098505 /// NM_006386 /// NM_030881	0.00399075	1	0.0848302	0.00399075	1	0.0848302	1.6918	1.6918	sample up vs control	64.9484	0.690497	0.0318944	1
19677	220306_at	54855	FAM46C	family with sequence similarity 46, member C	NM_017709	0.00399919	1	0.0849129	0.00399919	1	0.0849129	1.30963	1.30963	sample up vs control	64.8537	0.181739	0.00840687	1
22000	43511_s_at	408	ARRB1	arrestin, beta 1	NM_004041 /// NM_020251	0.00401124	1	0.0849129	0.00401124	1	0.0849129	0.764943	-1.30729	sample down vs control	64.719	0.179328	0.00831262	1
6632	207099_s_at	1121	CHM	choroideremia (Rab escort protein 1)	NM_000390 /// NM_001037312 /// NM_001145414	0.00401153	1	0.0849129	0.00401153	1	0.0849129	1.4543	1.4543	sample up vs control	64.7157	0.350346	0.0162409	1
18087	218716_x_at	25821	MTO1	mitochondrial tRNA translation optimization 1	NM_001123226 /// NM_012123 /// NM_133645	0.00401352	1	0.0849129	0.00401352	1	0.0849129	1.11774	1.11774	sample up vs control	64.6936	0.0309428	0.00143489	1
12417	213027_at	6738	TROVE2	TROVE domain family, member 2	NM_001042369 /// NM_001042370 /// NM_001173524 /// NM_001173525 /// NM_004600 /// NR_03	0.00401371	1	0.0849129	0.00401371	1	0.0849129	1.25143	1.25143	sample up vs control	64.6915	0.125642	0.00582652	1
8674	209173_at	10551	AGR2	anterior gradient 2 homolog (Xenopus laevis)	NM_006408	0.00401841	1	0.0849318	0.00401841	1	0.0849318	1.81741	1.81741	sample up vs control	64.6391	0.891416	0.041372	1
10753	211327_x_at	3077	HFE	hemochromatosis	NM_000410 /// NM_139002 /// NM_139003 /// NM_139004 /// NM_139005 /// NM_139006 /// NM_	0.0040231	1	0.0849502	0.0040231	1	0.0849502	0.888221	-1.12585	sample down vs control	64.587	0.0350929	0.00163003	1
11720	212328_at	22998	LIMCH1	LIM and calponin homology domains 1	NM_001112717 /// NM_001112718 /// NM_001112719 /// NM_001112720 /// NM_014988	0.00403528	1	0.0849916	0.00403528	1	0.0849916	0.528641	-1.89164	sample down vs control	64.4522	1.01489	0.047239	1
11872	212480_at	23384	SPECC1L	sperm antigen with calponin homology and coiled-coil domains 1-like	NM_001145468 /// NM_001254732 /// NM_001254733 /// NM_015330	0.00403653	1	0.0849916	0.00403653	1	0.0849916	0.849075	-1.17775	sample down vs control	64.4384	0.0668553	0.00311252	1
2026	202491_s_at	8518	IKBKAP	inhibitor of kappa light polypeptide gene enhancer in B-cells, kinase complex-associate	NM_003640	0.00403988	1	0.0849916	0.00403988	1	0.0849916	1.10538	1.10538	sample up vs control	64.4014	0.0250733	0.00116798	1
14039	214656_x_at	4641	MYO1C	myosin IC	NM_001080779 /// NM_001080950 /// NM_033375	0.0040447	1	0.0849916	0.0040447	1	0.0849916	1.21444	1.21444	sample up vs control	64.3483	0.094274	0.00439517	1
12334	212944_at	6526	SLC5A3	solute carrier family 5 (sodium/myo-inositol cotransporter), member 3	NM_006933	0.00404764	1	0.0849916	0.00404764	1	0.0849916	0.680249	-1.47005	sample down vs control	64.316	0.370784	0.0172951	1
10494	211043_s_at	1212	CLTB	clathrin, light chain B	NM_001834 /// NM_007097 /// NR_045724	0.00404989	1	0.0849916	0.00404989	1	0.0849916	0.727011	-1.37549	sample down vs control	64.2913	0.253866	0.011846	1
7354	207828_s_at	1063	CENPF	centromere protein F, 350/400kDa	NM_016343	0.00405557	1	0.0849916	0.00405557	1	0.0849916	0.805116	-1.24206	sample down vs control	64.2291	0.117361	0.00548168	1
3760	204226_at	27067	STAU2	staufen double-stranded RNA binding protein 2	NM_001164380 /// NM_001164381 /// NM_001164382 /// NM_001164383 /// NM_001164384 /// NM	0.00405557	1	0.0849916	0.00405557	1	0.0849916	1.25548	1.25548	sample up vs control	64.229	0.129285	0.00603862	1
8985	209485_s_at	114876	OSBPL1A	oxysterol binding protein-like 1A	NM_001242508 /// NM_018030 /// NM_080597 /// NM_133268	0.00407188	1	0.0852531	0.00407188	1	0.0852531	1.34054	1.34054	sample up vs control	64.051	0.214527	0.0100479	1
4566	205032_at	3673	ITGA2	integrin, alpha 2 (CD49B, alpha 2 subunit of VLA-2 receptor)	NM_002203 /// NR_073103 /// NR_073104 /// NR_073105 /// NR_073106 /// NR_073107	0.00408372	1	0.0853549	0.00408372	1	0.0853549	0.632485	-1.58107	sample down vs control	63.9226	0.524143	0.0245989	1
2724	203189_s_at	4728 /// 100616403	MIR4691 /// NDUFS8	microRNA 4691 /// NADH dehydrogenase (ubiquinone) Fe-S protein 8, 23kDa (NADH-coenzyme	NM_002496 /// NR_039840	0.0040844	1	0.0853549	0.0040844	1	0.0853549	0.631636	-1.58319	sample down vs control	63.9152	0.527219	0.0247462	1
2939	203405_at	8624	PSMG1	proteasome (prosome, macropain) assembly chaperone 1	NM_001261824 /// NM_003720 /// NM_203433 /// NR_049728	0.00409123	1	0.0854174	0.00409123	1	0.0854174	0.881992	-1.1338	sample down vs control	63.8414	0.0393839	0.00185071	1
17729	218357_s_at	26521	TIMM8B	translocase of inner mitochondrial membrane 8 homolog B (yeast)	NM_012459 /// NR_028383	0.00410203	1	0.0855626	0.00410203	1	0.0855626	0.675157	-1.48114	sample down vs control	63.7251	0.385386	0.0181429	1
16808	217436_x_at	3137	HLA-J	major histocompatibility complex, class I, J (pseudogene)	NR_024240	0.00411824	1	0.0857022	0.00411824	1	0.0857022	0.715682	-1.39727	sample down vs control	63.5516	0.279494	0.0131937	1
5239	205705_at	22852	ANKRD26	ankyrin repeat domain 26	NM_001256053 /// NM_014915	0.00412415	1	0.0857022	0.00412415	1	0.0857022	1.0816	1.0816	sample up vs control	63.4886	0.015367	0.00072613	1
2107	202572_s_at	22839	DLGAP4	discs, large (Drosophila) homolog-associated protein 4	NM_001042486 /// NM_014902 /// NM_183006	0.00412678	1	0.0857022	0.00412678	1	0.0857022	0.849761	-1.1768	sample down vs control	63.4605	0.0661972	0.00312937	1
7995	208490_x_at	8339 /// 8343 /// 8344 /// 8346 /// 8347	HIST1H2BC /// HIST1H2BE /// HIST1H2BF /// HIST1H2BG /// HIST1H2BI	histone cluster 1, H2bc /// histone cluster 1, H2be /// histone cluster 1, H2bf /// his	NM_003518 /// NM_003522 /// NM_003523 /// NM_003525 /// NM_003526	0.00412831	1	0.0857022	0.00412831	1	0.0857022	0.672586	-1.4868	sample down vs control	63.4443	0.392907	0.0185788	1
932	201397_at	26227	PHGDH	phosphoglycerate dehydrogenase	NM_006623	0.00412842	1	0.0857022	0.00412842	1	0.0857022	0.597391	-1.67395	sample down vs control	63.4431	0.662911	0.0313467	1
11943	212551_at	10486	CAP2	CAP, adenylate cyclase-associated protein, 2 (yeast)	NM_006366	0.00413685	1	0.0857022	0.00413685	1	0.0857022	1.60692	1.60692	sample up vs control	63.3536	0.561913	0.0266084	1
17134	217762_s_at	11031	RAB31	RAB31, member RAS oncogene family	NM_006868	0.0041372	1	0.0857022	0.0041372	1	0.0857022	1.58804	1.58804	sample up vs control	63.3499	0.534266	0.0253007	1
2167	202632_at	1801 /// 124641	DPH1 /// OVCA2	diphthamide biosynthesis 1 /// ovarian tumor suppressor candidate 2	NM_001383 /// NM_080822	0.00414379	1	0.0857022	0.00414379	1	0.0857022	0.809118	-1.23591	sample down vs control	63.2802	0.112053	0.00531224	1
9534	210042_s_at	1522	CTSZ	cathepsin Z	NM_001336	0.00414612	1	0.0857022	0.00414612	1	0.0857022	0.585057	-1.70924	sample down vs control	63.2556	0.717688	0.0340375	1
3715	204181_s_at	23099	ZBTB43	zinc finger and BTB domain containing 43	NM_001135776 /// NM_014007	0.00414719	1	0.0857022	0.00414719	1	0.0857022	1.17811	1.17811	sample up vs control	63.2443	0.0671023	0.003183	1
6180	206647_at	3050	HBZ	hemoglobin, zeta	NM_005332	0.00415584	1	0.0857926	0.00415584	1	0.0857926	0.87729	-1.13987	sample down vs control	63.1533	0.0428082	0.00203354	1
1659	202124_s_at	66008	TRAK2	trafficking protein, kinesin binding 2	NM_015049	0.00416317	1	0.0857926	0.00416317	1	0.0857926	1.36812	1.36812	sample up vs control	63.0763	0.245377	0.0116705	1
11312	211917_s_at	5618	PRLR	prolactin receptor	NM_000949 /// NM_001204314 /// NM_001204315 /// NM_001204316 /// NM_001204317 /// NM_00	0.00416488	1	0.0857926	0.00416488	1	0.0857926	1.81324	1.81324	sample up vs control	63.0584	0.884563	0.042083	1
17862	218490_s_at	55900	ZNF302	zinc finger protein 302	NM_001012320 /// NM_018443	0.00416697	1	0.0857926	0.00416697	1	0.0857926	0.745036	-1.34222	sample down vs control	63.0365	0.216361	0.010297	1
1477	201942_s_at	1362	CPD	carboxypeptidase D	NM_001199775 /// NM_001304	0.00417138	1	0.085804	0.00417138	1	0.085804	1.39157	1.39157	sample up vs control	62.9904	0.272709	0.0129881	1
20913	221543_s_at	11160	ERLIN2	ER lipid raft associated 2	NM_001003790 /// NM_001003791 /// NM_007175	0.00418281	1	0.0858784	0.00418281	1	0.0858784	0.563802	-1.77367	sample down vs control	62.8712	0.820197	0.039137	1
19297	219926_at	64208	POPDC3	popeye domain containing 3	NM_022361 /// NR_024539	0.00418796	1	0.0858784	0.00418796	1	0.0858784	1.24001	1.24001	sample up vs control	62.8177	0.115582	0.00551989	1
18331	218960_at	56649	TMPRSS4	transmembrane protease, serine 4	NM_001083947 /// NM_001173551 /// NM_001173552 /// NM_019894 /// NM_183247	0.00419007	1	0.0858784	0.00419007	1	0.0858784	0.552901	-1.80864	sample down vs control	62.7958	0.877037	0.0418995	1
4960	205426_s_at	3092	HIP1	huntingtin interacting protein 1	NM_001243198 /// NM_005338	0.00419041	1	0.0858784	0.00419041	1	0.0858784	1.23838	1.23838	sample up vs control	62.7923	0.114173	0.00545481	1
4869	205335_s_at	6728	SRP19	signal recognition particle 19kDa	NM_001204193 /// NM_001204194 /// NM_001204196 /// NM_001204199 /// NM_003135	0.00420118	1	0.08602	0.00420118	1	0.08602	0.871755	-1.14711	sample down vs control	62.6808	0.0470474	0.00225176	1
17117	217745_s_at	80218	NAA50	N(alpha)-acetyltransferase 50, NatE catalytic subunit	NM_025146	0.00421233	1	0.0860546	0.00421233	1	0.0860546	1.0934	1.0934	sample up vs control	62.5659	0.0199134	0.000954838	1
16260	216883_x_at	5147	PDE6D	phosphodiesterase 6D, cGMP-specific, rod, delta	NM_002601	0.00421655	1	0.0860546	0.00421655	1	0.0860546	0.836443	-1.19554	sample down vs control	62.5226	0.0796668	0.00382263	1
11678	212285_s_at	375790	AGRN	agrin	NM_198576	0.00421711	1	0.0860546	0.00421711	1	0.0860546	0.807417	-1.23852	sample down vs control	62.5169	0.114291	0.00548447	1
14603	215222_x_at	23499	MACF1	microtubule-actin crosslinking factor 1	NM_012090 /// NM_033044	0.0042236	1	0.0860546	0.0042236	1	0.0860546	1.20317	1.20317	sample up vs control	62.4504	0.0854473	0.00410473	1
12072	212680_x_at	26472	PPP1R14B	protein phosphatase 1, regulatory (inhibitor) subunit 14B	NM_138689	0.00422554	1	0.0860546	0.00422554	1	0.0860546	0.766437	-1.30474	sample down vs control	62.4305	0.176727	0.00849231	1
7293	207765_s_at	80256	FAM214B	family with sequence similarity 214, member B	NM_025182	0.00423172	1	0.0860546	0.00423172	1	0.0860546	1.29231	1.29231	sample up vs control	62.3674	0.16424	0.00790027	1
9291	209796_s_at	10330	CNPY2	canopy 2 homolog (zebrafish)	NM_001190991 /// NM_014255	0.00423495	1	0.0860546	0.00423495	1	0.0860546	0.772713	-1.29414	sample down vs control	62.3345	0.166057	0.00799191	1
21936	39249_at	360	AQP3	aquaporin 3 (Gill blood group)	NM_004925	0.00424118	1	0.0860546	0.00424118	1	0.0860546	0.567134	-1.76325	sample down vs control	62.271	0.803419	0.0387059	1
350	200815_s_at	5048	PAFAH1B1	platelet-activating factor acetylhydrolase 1b, regulatory subunit 1 (45kDa)	NM_000430	0.00424137	1	0.0860546	0.00424137	1	0.0860546	1.22965	1.22965	sample up vs control	62.2692	0.106744	0.00514268	1
10617	211168_s_at	5976	UPF1	UPF1 regulator of nonsense transcripts homolog (yeast)	NM_002911	0.00424512	1	0.0860546	0.00424512	1	0.0860546	0.713518	-1.40151	sample down vs control	62.2311	0.284578	0.0137188	1
18394	219023_at	55435	AP1AR	adaptor-related protein complex 1 associated regulatory protein	NM_001128426 /// NM_018569	0.00425401	1	0.0860546	0.00425401	1	0.0860546	1.39142	1.39142	sample up vs control	62.1411	0.272527	0.0131568	1
20227	220856_x_at	---	---	---	---	0.00425804	1	0.0860546	0.00425804	1	0.0860546	0.887773	-1.12641	sample down vs control	62.1003	0.0353927	0.00170978	1
1995	202460_s_at	9663	LPIN2	lipin 2	NM_014646	0.00426049	1	0.0860546	0.00426049	1	0.0860546	0.765743	-1.30592	sample down vs control	62.0756	0.177932	0.00859914	1
493	200958_s_at	6386	SDCBP	syndecan binding protein (syntenin)	NM_001007067 /// NM_001007068 /// NM_001007069 /// NM_001007070 /// NM_005625	0.00426345	1	0.0860546	0.00426345	1	0.0860546	1.46618	1.46618	sample up vs control	62.0457	0.365725	0.0176833	1
13839	214453_s_at	10561	IFI44	interferon-induced protein 44	NM_006417	0.00426567	1	0.0860546	0.00426567	1	0.0860546	0.433644	-2.30604	sample down vs control	62.0234	1.74364	0.0843376	1
17181	217809_at	28969	BZW2	basic leucine zipper and W2 domains 2	NM_001159767 /// NM_014038 /// NR_027624	0.00426764	1	0.0860546	0.00426764	1	0.0860546	1.20848	1.20848	sample up vs control	62.0036	0.089564	0.0043335	1
13860	214474_at	5565 /// 101060511	LOC101060511 /// PRKAB2	5'-AMP-activated protein kinase subunit beta-2-like /// protein kinase, AMP-activated,	NM_005399 /// XM_003960171 /// XM_003960172 /// XM_003960173	0.00427223	1	0.0860546	0.00427223	1	0.0860546	1.52096	1.52096	sample up vs control	61.9575	0.4392	0.0212662	1
21566	222199_s_at	55909	BIN3	bridging integrator 3	NM_018688	0.00427241	1	0.0860546	0.00427241	1	0.0860546	0.868033	-1.15203	sample down vs control	61.9557	0.0500263	0.00242236	1
16669	217297_s_at	4650	MYO9B	myosin IXB	NM_001130065 /// NM_004145	0.00428633	1	0.086257	0.00428633	1	0.086257	0.770444	-1.29795	sample down vs control	61.8163	0.169867	0.00824379	1
6650	207117_at	51351	ZNF117	zinc finger protein 117	NM_015852	0.00429726	1	0.0863843	0.00429726	1	0.0863843	1.44187	1.44187	sample up vs control	61.7074	0.33447	0.0162608	1
12015	212623_at	440026	TMEM41B	transmembrane protein 41B	NM_001165030 /// NM_015012 /// NR_028491	0.00430041	1	0.0863843	0.00430041	1	0.0863843	1.31579	1.31579	sample up vs control	61.6761	0.188113	0.00915006	1
17236	217864_s_at	8554	PIAS1	protein inhibitor of activated STAT, 1	NM_016166	0.00431055	1	0.0865044	0.00431055	1	0.0865044	1.22599	1.22599	sample up vs control	61.5755	0.103688	0.00505172	1
21993	41644_at	23328	SASH1	SAM and SH3 domain containing 1	NM_015278	0.00431415	1	0.0865044	0.00431415	1	0.0865044	1.22164	1.22164	sample up vs control	61.5399	0.100097	0.00487963	1
16362	216985_s_at	6809	STX3	syntaxin 3	NM_001178040 /// NM_004177	0.00432104	1	0.0865062	0.00432104	1	0.0865062	1.39876	1.39876	sample up vs control	61.472	0.281286	0.0137275	1
4272	204738_s_at	889	KRIT1	KRIT1, ankyrin repeat containing	NM_001013406 /// NM_004912 /// NM_194454 /// NM_194455 /// NM_194456	0.00432395	1	0.0865062	0.00432395	1	0.0865062	1.18229	1.18229	sample up vs control	61.4434	0.0700358	0.00341953	1
945	201410_at	55041	PLEKHB2	pleckstrin homology domain containing, family B (evectins) member 2	NM_001031706 /// NM_001100623 /// NM_001267062 /// NM_001267063 /// NM_001267064 /// NM	0.00433558	1	0.0865062	0.00433558	1	0.0865062	1.19863	1.19863	sample up vs control	61.3292	0.0819856	0.00401044	1
6461	206928_at	7678	ZNF124	zinc finger protein 124	NM_001243740 /// NM_003431	0.00433722	1	0.0865062	0.00433722	1	0.0865062	1.28878	1.28878	sample up vs control	61.3131	0.160751	0.00786542	1
20457	221087_s_at	80833	APOL3	apolipoprotein L, 3	NM_014349 /// NM_030644 /// NM_145639 /// NM_145640 /// NM_145641 /// NM_145642 /// NR_	0.00433747	1	0.0865062	0.00433747	1	0.0865062	0.734046	-1.36231	sample down vs control	61.3107	0.238761	0.0116829	1
3846	204312_x_at	1385	CREB1	cAMP responsive element binding protein 1	NM_004379 /// NM_134442	0.00433754	1	0.0865062	0.00433754	1	0.0865062	1.37672	1.37672	sample up vs control	61.3099	0.25529	0.0124918	1
540	201005_at	928	CD9	CD9 molecule	NM_001769	0.00436769	1	0.0870296	0.00436769	1	0.0870296	1.1711	1.1711	sample up vs control	61.0165	0.0623061	0.00306341	1
14230	214848_at	7534	YWHAZ	tyrosine 3-monooxygenase/tryptophan 5-monooxygenase activation protein, zeta polypeptid	NM_001135699 /// NM_001135700 /// NM_001135701 /// NM_001135702 /// NM_003406 /// NM_14	0.00438272	1	0.0872501	0.00438272	1	0.0872501	1.31406	1.31406	sample up vs control	60.8714	0.186312	0.00918225	1
10124	210652_s_at	22996	TTC39A	tetratricopeptide repeat domain 39A	NM_001080494 /// NM_001144832	0.00438659	1	0.0872501	0.00438659	1	0.0872501	1.38766	1.38766	sample up vs control	60.8342	0.268085	0.0132204	1
8904	209404_s_at	51014 /// 100302736	TMED7 /// TMED7-TICAM2	transmembrane emp24 protein transport domain containing 7 /// TMED7-TICAM2 readthrough	NM_001164468 /// NM_001164469 /// NM_181836	0.00440865	1	0.0876106	0.00440865	1	0.0876106	1.20802	1.20802	sample up vs control	60.6232	0.0891985	0.00441408	1
12848	213460_x_at	155400 /// 260294	NSUN5P1 /// NSUN5P2	NOP2/Sun domain family, member 5 pseudogene 1 /// NOP2/Sun domain family, member 5 pseu	NM_001039487 /// NM_001039575 /// NM_001039576 /// NM_032158 /// NM_145645 /// NM_14893	0.00442408	1	0.0877719	0.00442408	1	0.0877719	0.808234	-1.23726	sample down vs control	60.4766	0.113212	0.00561601	1
7153	207625_s_at	9139	CBFA2T2	core-binding factor, runt domain, alpha subunit 2; translocated to, 2	NM_001032999 /// NM_001039709 /// NM_005093 /// NM_175864	0.00442465	1	0.0877719	0.00442465	1	0.0877719	0.911999	-1.09649	sample down vs control	60.4713	0.0211938	0.00105143	1
179	200644_at	65108	MARCKSL1	MARCKS-like 1	NM_023009 /// NR_052852	0.00444577	1	0.0881124	0.00444577	1	0.0881124	0.846732	-1.18101	sample down vs control	60.272	0.0691332	0.00344106	1
17322	217950_at	51070	NOSIP	nitric oxide synthase interacting protein	NM_001270960 /// NM_015953	0.00445783	1	0.0881654	0.00445783	1	0.0881654	0.673887	-1.48393	sample down vs control	60.159	0.389087	0.019403	1
1258	201723_s_at	2589	GALNT1	UDP-N-acetyl-alpha-D-galactosamine:polypeptide N-acetylgalactosaminyltransferase 1 (Gal	NM_020474	0.00445993	1	0.0881654	0.00445993	1	0.0881654	1.20364	1.20364	sample up vs control	60.1393	0.0858061	0.00428037	1
17511	218139_s_at	55745	AP5M1	adaptor-related protein complex 5, mu 1 subunit	NM_018229 /// NR_026895	0.00446072	1	0.0881654	0.00446072	1	0.0881654	0.803832	-1.24404	sample down vs control	60.1319	0.119096	0.00594174	1
1719	202184_s_at	55746	NUP133	nucleoporin 133kDa	NM_018230	0.00446427	1	0.0881654	0.00446427	1	0.0881654	0.894501	-1.11794	sample down vs control	60.0988	0.0310452	0.00154971	1
3087	203553_s_at	11183	MAP4K5	mitogen-activated protein kinase kinase kinase kinase 5	NM_006575 /// NM_198794	0.00447934	1	0.0883084	0.00447934	1	0.0883084	1.3582	1.3582	sample up vs control	59.9586	0.234115	0.0117138	1
10264	210797_s_at	8638	OASL	2'-5'-oligoadenylate synthetase-like	NM_001261825 /// NM_003733 /// NM_198213	0.00448157	1	0.0883084	0.00448157	1	0.0883084	0.640541	-1.56118	sample down vs control	59.9379	0.49558	0.0248047	1
14851	215471_s_at	9053	MAP7	microtubule-associated protein 7	NM_001198608 /// NM_001198609 /// NM_001198611 /// NM_001198614 /// NM_001198615 /// NM	0.00448909	1	0.0883084	0.00448909	1	0.0883084	1.24284	1.24284	sample up vs control	59.8683	0.118043	0.00591515	1
2941	203407_at	5493	PPL	periplakin	NM_002705	0.00449539	1	0.0883084	0.00449539	1	0.0883084	0.868479	-1.15144	sample down vs control	59.8101	0.0496636	0.00249107	1
10022	210547_x_at	3382	ICA1	islet cell autoantigen 1, 69kDa	NM_001136020 /// NM_001276478 /// NM_004968 /// NM_022307 /// NM_022308	0.00449893	1	0.0883084	0.00449893	1	0.0883084	1.23972	1.23972	sample up vs control	59.7775	0.115327	0.00578783	1
2591	203055_s_at	9138	ARHGEF1	Rho guanine nucleotide exchange factor (GEF) 1	NM_004706 /// NM_198977 /// NM_199002	0.00450066	1	0.0883084	0.00450066	1	0.0883084	0.89811	-1.11345	sample down vs control	59.7615	0.0288434	0.00144793	1
2991	203457_at	8417	STX7	syntaxin 7	NM_003569	0.00450322	1	0.0883084	0.00450322	1	0.0883084	1.30702	1.30702	sample up vs control	59.738	0.179059	0.00899224	1
6124	206591_at	5896	RAG1	recombination activating gene 1	NM_000448	0.00450323	1	0.0883084	0.00450323	1	0.0883084	0.945969	-1.05712	sample down vs control	59.7379	0.00770607	0.000386994	1
19583	220212_s_at	63892	THADA	thyroid adenoma associated	NM_001083953 /// NM_001271643 /// NM_001271644 /// NM_022065 /// NR_073394	0.00452488	1	0.0885442	0.00452488	1	0.0885442	0.689292	-1.45076	sample down vs control	59.5396	0.3458	0.0174237	1
20957	221588_x_at	4329	ALDH6A1	aldehyde dehydrogenase 6 family, member A1	NM_005589	0.00452921	1	0.0885442	0.00452921	1	0.0885442	1.47868	1.47868	sample up vs control	59.5001	0.382133	0.0192672	1
1829	202294_at	10274	STAG1	stromal antigen 1	NM_005862	0.00453306	1	0.0885442	0.00453306	1	0.0885442	0.826457	-1.20998	sample down vs control	59.4651	0.0907418	0.0045779	1
18187	218816_at	55227	LRRC1	leucine rich repeat containing 1	NM_018214 /// NM_025168	0.00454972	1	0.0885442	0.00454972	1	0.0885442	0.793084	-1.2609	sample down vs control	59.314	0.134231	0.00678919	1
10990	211578_s_at	6198	RPS6KB1	ribosomal protein S6 kinase, 70kDa, polypeptide 1	NM_001272042 /// NM_001272043 /// NM_001272044 /// NM_001272060 /// NM_003161	0.00455278	1	0.0885442	0.00455278	1	0.0885442	1.28847	1.28847	sample up vs control	59.2864	0.16045	0.00811904	1
2223	202688_at	8743	TNFSF10	tumor necrosis factor (ligand) superfamily, member 10	NM_001190942 /// NM_001190943 /// NM_003810 /// NR_033994	0.00455485	1	0.0885442	0.00455485	1	0.0885442	0.443288	-2.25587	sample down vs control	59.2677	1.65304	0.0836733	1
9324	209831_x_at	1777	DNASE2	deoxyribonuclease II, lysosomal	NM_001375	0.00455489	1	0.0885442	0.00455489	1	0.0885442	0.932646	-1.07222	sample down vs control	59.2673	0.0121441	0.000614712	1
12245	212853_at	23142	DCUN1D4	DCN1, defective in cullin neddylation 1, domain containing 4	NM_001040402 /// NM_015115	0.00455543	1	0.0885442	0.00455543	1	0.0885442	1.19609	1.19609	sample up vs control	59.2624	0.0800823	0.00405395	1
12442	213052_at	5576	PRKAR2A	protein kinase, cAMP-dependent, regulatory, type II, alpha	NM_004157	0.00456045	1	0.0885442	0.00456045	1	0.0885442	1.18004	1.18004	sample up vs control	59.2171	0.0684509	0.00346779	1
9197	209702_at	79068	FTO	fat mass and obesity associated	NM_001080432	0.00456544	1	0.0885442	0.00456544	1	0.0885442	0.802269	-1.24646	sample down vs control	59.1723	0.121228	0.00614621	1
20171	220800_s_at	29766	TMOD3	tropomodulin 3 (ubiquitous)	NM_014547	0.00456776	1	0.0885442	0.00456776	1	0.0885442	1.15306	1.15306	sample up vs control	59.1515	0.0506621	0.00256944	1
2478	202942_at	2109	ETFB	electron-transfer-flavoprotein, beta polypeptide	NM_001014763 /// NM_001985	0.00457216	1	0.0885442	0.00457216	1	0.0885442	0.688402	-1.45264	sample down vs control	59.112	0.348208	0.0176719	1
12379	212989_at	259230	SGMS1	sphingomyelin synthase 1	NM_147156	0.00457926	1	0.0885442	0.00457926	1	0.0885442	1.49941	1.49941	sample up vs control	59.0484	0.409817	0.0208211	1
11841	212449_s_at	10434	LYPLA1	lysophospholipase I	NM_006330	0.00458033	1	0.0885442	0.00458033	1	0.0885442	1.37676	1.37676	sample up vs control	59.0388	0.255332	0.0129745	1
8118	208613_s_at	2317	FLNB	filamin B, beta	NM_001164317 /// NM_001164318 /// NM_001164319 /// NM_001457	0.00458567	1	0.0885442	0.00458567	1	0.0885442	1.3348	1.3348	sample up vs control	58.9911	0.208287	0.0105925	1
5528	205994_at	2005	ELK4	ELK4, ETS-domain protein (SRF accessory protein 1)	NM_001973 /// NM_021795	0.00458927	1	0.0885442	0.00458927	1	0.0885442	1.39758	1.39758	sample up vs control	58.959	0.27987	0.0142406	1
17625	218253_s_at	1939	EIF2D	eukaryotic translation initiation factor 2D	NM_001201478 /// NM_006893	0.00459027	1	0.0885442	0.00459027	1	0.0885442	1.27868	1.27868	sample up vs control	58.9501	0.150939	0.00768137	1
14624	215243_s_at	2707	GJB3	gap junction protein, beta 3, 31kDa	NM_001005752 /// NM_024009	0.00459403	1	0.0885442	0.00459403	1	0.0885442	0.873392	-1.14496	sample down vs control	58.9166	0.0457696	0.00233056	1
906	201371_s_at	8452	CUL3	cullin 3	NM_001257197 /// NM_001257198 /// NM_003590	0.00459419	1	0.0885442	0.00459419	1	0.0885442	1.09232	1.09232	sample up vs control	58.9152	0.019476	0.000991732	1
8233	208731_at	5862	RAB2A	RAB2A, member RAS oncogene family	NM_001242644 /// NM_002865	0.00459474	1	0.0885442	0.00459474	1	0.0885442	1.13381	1.13381	sample up vs control	58.9103	0.039391	0.00200598	1
2022	202487_s_at	94239	H2AFV	H2A histone family, member V	NM_012412 /// NM_138635 /// NM_201436 /// NM_201516 /// NM_201517	0.00459905	1	0.0885507	0.00459905	1	0.0885507	0.716824	-1.39504	sample down vs control	58.872	0.276837	0.0141071	1
18828	219457_s_at	79890	RIN3	Ras and Rab interactor 3	NM_024832	0.00462263	1	0.0886468	0.00462263	1	0.0886468	0.838117	-1.19315	sample down vs control	58.6635	0.0778931	0.00398339	1
12079	212687_at	3987	LIMS1	LIM and senescent cell antigen-like domains 1	NM_001193482 /// NM_001193483 /// NM_001193484 /// NM_001193485 /// NM_001193488 /// NM	0.00463311	1	0.0886468	0.00463311	1	0.0886468	0.8356	-1.19674	sample down vs control	58.5714	0.0805688	0.0041267	1
21099	221732_at	124583	CANT1	calcium activated nucleotidase 1	NM_001159772 /// NM_001159773 /// NM_138793	0.00463418	1	0.0886468	0.00463418	1	0.0886468	1.12398	1.12398	sample up vs control	58.5621	0.0341168	0.00174772	1
5086	205552_s_at	4938	OAS1	2'-5'-oligoadenylate synthetase 1, 40/46kDa	NM_001032409 /// NM_002534 /// NM_016816	0.00463435	1	0.0886468	0.00463435	1	0.0886468	0.510477	-1.95895	sample down vs control	58.5606	1.12927	0.0578515	1
2576	203040_s_at	3145	HMBS	hydroxymethylbilane synthase	NM_000190 /// NM_001024382 /// NM_001258208 /// NM_001258209	0.00463471	1	0.0886468	0.00463471	1	0.0886468	0.818793	-1.22131	sample down vs control	58.5574	0.0998295	0.00511444	1
1192	201657_at	400	ARL1	ADP-ribosylation factor-like 1	NM_001177	0.00464309	1	0.0886468	0.00464309	1	0.0886468	1.40819	1.40819	sample up vs control	58.4841	0.292653	0.0150119	1
8380	208878_s_at	5062	PAK2	p21 protein (Cdc42/Rac)-activated kinase 2	NM_002577	0.00464696	1	0.0886468	0.00464696	1	0.0886468	1.27529	1.27529	sample up vs control	58.4503	0.147694	0.00758051	1
17915	218543_s_at	64761	PARP12	poly (ADP-ribose) polymerase family, member 12	NM_022750	0.00464766	1	0.0886468	0.00464766	1	0.0886468	0.553955	-1.8052	sample down vs control	58.4441	0.871409	0.0447304	1
15827	216449_x_at	7184	HSP90B1	heat shock protein 90kDa beta (Grp94), member 1	NM_003299	0.00464773	1	0.0886468	0.00464773	1	0.0886468	1.62293	1.62293	sample up vs control	58.4436	0.585653	0.0300625	1
18063	218692_at	55638	SYBU	syntabulin (syntaxin-interacting)	NM_001099743 /// NM_001099744 /// NM_001099745 /// NM_001099746 /// NM_001099747 /// NM	0.0046495	1	0.0886468	0.0046495	1	0.0886468	1.74286	1.74286	sample up vs control	58.4281	0.770795	0.0395766	1
8675	209174_s_at	54870	QRICH1	glutamine-rich 1	NM_017730 /// NM_198880	0.00465128	1	0.0886468	0.00465128	1	0.0886468	1.07626	1.07626	sample up vs control	58.4126	0.013491	0.000692881	1
50	200022_at	6141	RPL18	ribosomal protein L18	NM_000979 /// NM_001270490 /// NR_073022	0.0046518	1	0.0886468	0.0046518	1	0.0886468	0.858119	-1.16534	sample down vs control	58.4081	0.0584771	0.00300354	1
15267	215887_at	11179	ZNF277	zinc finger protein 277	NM_021994	0.00465698	1	0.0886696	0.00465698	1	0.0886696	0.803064	-1.24523	sample down vs control	58.363	0.120141	0.00617554	1
1263	201728_s_at	9703	KIAA0100	KIAA0100	NM_014680	0.00466423	1	0.0887318	0.00466423	1	0.0887318	1.27257	1.27257	sample up vs control	58.3	0.145116	0.00746736	1
12367	212977_at	57007	CXCR7	chemokine (C-X-C motif) receptor 7	NM_001047841 /// NM_020311	0.00467325	1	0.0888276	0.00467325	1	0.0888276	1.27103	1.27103	sample up vs control	58.2219	0.143657	0.0074022	1
15099	215719_x_at	355	FAS	Fas cell surface death receptor	NM_000043 /// NM_152871 /// NM_152872 /// NM_152873 /// NM_152874 /// NM_152875 /// NM_	0.00468162	1	0.0888456	0.00468162	1	0.0888456	1.378	1.378	sample up vs control	58.1496	0.256774	0.0132472	1
12012	212620_at	23060	ZNF609	zinc finger protein 609	NM_015042	0.00468217	1	0.0888456	0.00468217	1	0.0888456	1.73904	1.73904	sample up vs control	58.1449	0.76473	0.0394564	1
20883	221513_s_at	9724 /// 10813	UTP14A /// UTP14C	UTP14, U3 small nucleolar ribonucleoprotein, homolog A (yeast) /// UTP14, U3 small nucl	NM_001166221 /// NM_006649 /// NM_021645	0.00469364	1	0.0889199	0.00469364	1	0.0889199	1.0847	1.0847	sample up vs control	58.0463	0.0165115	0.000853363	1
1307	201772_at	51582	AZIN1	antizyme inhibitor 1	NM_015878 /// NM_148174	0.00469429	1	0.0889199	0.00469429	1	0.0889199	1.15801	1.15801	sample up vs control	58.0406	0.0537551	0.00277849	1
13089	213702_x_at	427	ASAH1	N-acylsphingosine amidohydrolase (acid ceramidase) 1	NM_001127505 /// NM_004315 /// NM_177924	0.00469806	1	0.0889199	0.00469806	1	0.0889199	1.28391	1.28391	sample up vs control	58.0084	0.155993	0.00806746	1
8659	209158_s_at	9266	CYTH2	cytohesin 2	NM_004228 /// NM_017457	0.00470748	1	0.088966	0.00470748	1	0.088966	0.8457	-1.18245	sample down vs control	57.9277	0.0701505	0.003633	1
511	200976_s_at	8887	TAX1BP1	Tax1 (human T-cell leukemia virus type I) binding protein 1	NM_001079864 /// NM_001206901 /// NM_001206902 /// NM_006024	0.00471212	1	0.088966	0.00471212	1	0.088966	1.22419	1.22419	sample up vs control	57.8882	0.1022	0.00529641	1
12980	213593_s_at	29896	TRA2A	transformer 2 alpha homolog (Drosophila)	NM_013293	0.0047163	1	0.088966	0.0047163	1	0.088966	2.21046	2.21046	sample up vs control	57.8525	1.57144	0.0814885	1
14041	214658_at	51014 /// 100302736	TMED7 /// TMED7-TICAM2	transmembrane emp24 protein transport domain containing 7 /// TMED7-TICAM2 readthrough	NM_001164468 /// NM_001164469 /// NM_181836	0.00471731	1	0.088966	0.00471731	1	0.088966	1.20085	1.20085	sample up vs control	57.8439	0.083668	0.00433933	1
6015	206482_at	5753	PTK6	protein tyrosine kinase 6	NM_001256358 /// NM_005975	0.0047207	1	0.088966	0.0047207	1	0.088966	1.39723	1.39723	sample up vs control	57.8151	0.279448	0.0145004	1
2330	202795_x_at	11078	TRIOBP	TRIO and F-actin binding protein	NM_001039141 /// NM_007032 /// NM_138632	0.00472446	1	0.088966	0.00472446	1	0.088966	0.814465	-1.2278	sample down vs control	57.7832	0.105193	0.00546141	1
15777	216399_s_at	49855	SCAPER	S-phase cyclin A-associated protein in the ER	NM_001145923 /// NM_020843	0.00472995	1	0.0889941	0.00472995	1	0.0889941	1.12838	1.12838	sample up vs control	57.7366	0.0364352	0.00189318	1
18254	218883_s_at	79682	MLF1IP	MLF1 interacting protein	NM_024629	0.00473632	1	0.0890388	0.00473632	1	0.0890388	0.739318	-1.3526	sample down vs control	57.6827	0.227836	0.0118495	1
122	200094_s_at	1938	EEF2	eukaryotic translation elongation factor 2	NM_001961	0.00476747	1	0.0894322	0.00476747	1	0.0894322	1.18982	1.18982	sample up vs control	57.4208	0.0754482	0.00394186	1
18301	218930_s_at	54664	TMEM106B	transmembrane protein 106B	NM_001134232 /// NM_018374	0.00477203	1	0.0894322	0.00477203	1	0.0894322	1.3945	1.3945	sample up vs control	57.3827	0.276189	0.0144393	1
1079	201544_x_at	8106 /// 100529063	BCL2L2-PABPN1 /// PABPN1	BCL2L2-PABPN1 readthrough /// poly(A) binding protein, nuclear 1	NM_001199864 /// NM_004643	0.00477319	1	0.0894322	0.00477319	1	0.0894322	0.759398	-1.31683	sample down vs control	57.373	0.189199	0.00989312	1
18268	218897_at	80775	TMEM177	transmembrane protein 177	NM_001105198 /// NM_001105199 /// NM_030577	0.00477331	1	0.0894322	0.00477331	1	0.0894322	0.736951	-1.35694	sample down vs control	57.372	0.2327	0.012168	1
3186	203652_at	4296	MAP3K11	mitogen-activated protein kinase kinase kinase 11	NM_002419	0.00478546	1	0.0895847	0.00478546	1	0.0895847	0.892601	-1.12032	sample down vs control	57.2708	0.0322406	0.00168885	1
18128	218757_s_at	65109	UPF3B	UPF3 regulator of nonsense transcripts homolog B (yeast)	NM_023010 /// NM_080632	0.00479177	1	0.0895848	0.00479177	1	0.0895848	0.67593	-1.47944	sample down vs control	57.2184	0.383143	0.0200885	1
2567	203031_s_at	7390	UROS	uroporphyrinogen III synthase	NM_000375	0.00479351	1	0.0895848	0.00479351	1	0.0895848	0.707814	-1.4128	sample down vs control	57.204	0.298271	0.0156425	1
17618	218246_at	79594	MUL1	mitochondrial E3 ubiquitin protein ligase 1	NM_024544	0.00479806	1	0.0895941	0.00479806	1	0.0895941	0.882452	-1.13321	sample down vs control	57.1663	0.0390573	0.00204967	1
1203	201668_x_at	4082	MARCKS	myristoylated alanine-rich protein kinase C substrate	NM_002356	0.00480354	1	0.0895941	0.00480354	1	0.0895941	0.852682	-1.17277	sample down vs control	57.121	0.0634364	0.00333168	1
11118	211710_x_at	6124 /// 595097 /// 595098 /// 595099 /// 595100	RPL4 /// SNORD16 /// SNORD18A /// SNORD18B /// SNORD18C	ribosomal protein L4 /// small nucleolar RNA, C/D box 16 /// small nucleolar RNA, C/D b	NM_000968 /// NR_002440 /// NR_002441 /// NR_002442 /// NR_002443	0.00480607	1	0.0895941	0.00480607	1	0.0895941	1.0946	1.0946	sample up vs control	57.1001	0.0204074	0.00107219	1
841	201306_s_at	10541	ANP32B	acidic (leucine-rich) nuclear phosphoprotein 32 family, member B	NM_006401	0.00482164	1	0.0897829	0.00482164	1	0.0897829	0.845826	-1.18228	sample down vs control	56.972	0.0700259	0.00368738	1
16210	216833_x_at	2994	GYPB	glycophorin B (MNS blood group)	NM_002100 /// XM_003846676	0.00482426	1	0.0897829	0.00482426	1	0.0897829	0.956409	-1.04558	sample down vs control	56.9505	0.00496151	0.000261359	1
11433	212040_at	10618	TGOLN2	trans-golgi network protein 2	NM_001206840 /// NM_001206841 /// NM_001206844 /// NM_006464	0.004839	1	0.0898579	0.004839	1	0.0898579	0.664601	-1.50466	sample down vs control	56.83	0.416927	0.0220092	1
3818	204284_at	5507	PPP1R3C	protein phosphatase 1, regulatory subunit 3C	NM_005398	0.00484181	1	0.0898579	0.00484181	1	0.0898579	1.58013	1.58013	sample up vs control	56.807	0.52279	0.0276088	1
1173	201638_s_at	29894 /// 100126351 /// 100302196	CPSF1 /// MIR1234 /// MIR939	cleavage and polyadenylation specific factor 1, 160kDa /// microRNA 1234 /// microRNA 9	NM_013291 /// NR_030635 /// NR_031600	0.00484254	1	0.0898579	0.00484254	1	0.0898579	0.896838	-1.11503	sample down vs control	56.8011	0.0296091	0.00156383	1
8791	209290_s_at	4781	NFIB	nuclear factor I/B	NM_001190737 /// NM_001190738 /// NM_005596	0.00484443	1	0.0898579	0.00484443	1	0.0898579	0.898234	-1.1133	sample down vs control	56.7857	0.0287696	0.0015199	1
13402	214016_s_at	6421 /// 100996496	LOC100996496 /// SFPQ	uncharacterized LOC100996496 /// splicing factor proline/glutamine-rich	NM_005066 /// XR_159038 /// XR_159039 /// XR_159338 /// XR_159339 /// XR_171163 /// XR_	0.00486931	1	0.0902443	0.00486931	1	0.0902443	0.783778	-1.27587	sample down vs control	56.584	0.148248	0.00785991	1
2757	203222_s_at	7088	TLE1	transducin-like enhancer of split 1 (E(sp1) homolog, Drosophila)	NM_005077	0.00488758	1	0.0903092	0.00488758	1	0.0903092	1.46276	1.46276	sample up vs control	56.437	0.361273	0.0192041	1
15981	216604_s_at	23428	SLC7A8	solute carrier family 7 (amino acid transporter light chain, L system), member 8	NM_001267036 /// NM_001267037 /// NM_012244 /// NM_182728 /// NR_049767	0.00489224	1	0.0903092	0.00489224	1	0.0903092	0.804382	-1.24319	sample down vs control	56.3996	0.118351	0.00629533	1
9586	210095_s_at	3486	IGFBP3	insulin-like growth factor binding protein 3	NM_000598 /// NM_001013398	0.00489253	1	0.0903092	0.00489253	1	0.0903092	0.563678	-1.77406	sample down vs control	56.3973	0.820829	0.0436632	1
18173	218802_at	55013	CCDC109B	coiled-coil domain containing 109B	NM_017918	0.004893	1	0.0903092	0.004893	1	0.0903092	0.870288	-1.14904	sample down vs control	56.3935	0.0482088	0.00256459	1
9583	210092_at	4116	MAGOH	mago-nashi homolog, proliferation-associated (Drosophila)	NM_002370	0.00489309	1	0.0903092	0.00489309	1	0.0903092	0.694933	-1.43899	sample down vs control	56.3928	0.330817	0.0175989	1
8116	208611_s_at	6709	SPTAN1	spectrin, alpha, non-erythrocytic 1	NM_001130438 /// NM_001195532 /// NM_003127	0.0049127	1	0.090501	0.0049127	1	0.090501	1.12411	1.12411	sample up vs control	56.2363	0.0341834	0.00182356	1
6024	206491_s_at	8775	NAPA	N-ethylmaleimide-sensitive factor attachment protein, alpha	NM_003827 /// NR_038456 /// NR_038457	0.00491487	1	0.090501	0.00491487	1	0.090501	0.758572	-1.31827	sample down vs control	56.219	0.190699	0.0101762	1
15342	215963_x_at	6122	RPL3	ribosomal protein L3	NM_000967 /// NM_001033853	0.00491813	1	0.090501	0.00491813	1	0.090501	1.1048	1.1048	sample up vs control	56.1931	0.0248073	0.0013244	1
3430	203896_s_at	5332	PLCB4	phospholipase C, beta 4	NM_000933 /// NM_001172646 /// NM_182797	0.00492166	1	0.090501	0.00492166	1	0.090501	1.9891	1.9891	sample up vs control	56.1651	1.18115	0.0630899	1
6062	206529_x_at	5172	SLC26A4	solute carrier family 26, member 4	NM_000441	0.00492379	1	0.090501	0.00492379	1	0.090501	1.14579	1.14579	sample up vs control	56.1483	0.0462605	0.0024717	1
4756	205222_at	1962	EHHADH	enoyl-CoA, hydratase/3-hydroxyacyl CoA dehydrogenase	NM_001166415 /// NM_001966	0.00493469	1	0.0905627	0.00493469	1	0.0905627	1.1946	1.1946	sample up vs control	56.062	0.0789712	0.00422592	1
10284	210817_s_at	10241	CALCOCO2	calcium binding and coiled-coil domain 2	NM_001261390 /// NM_001261391 /// NM_001261393 /// NM_001261395 /// NM_005831	0.00493528	1	0.0905627	0.00493528	1	0.0905627	1.13962	1.13962	sample up vs control	56.0574	0.0426603	0.00228304	1
1406	201871_s_at	51035	UBXN1	UBX domain protein 1	NM_015853	0.00495069	1	0.0907102	0.00495069	1	0.0907102	0.804239	-1.24341	sample down vs control	55.936	0.118545	0.00635789	1
8271	208769_at	1979	EIF4EBP2	eukaryotic translation initiation factor 4E binding protein 2	NM_004096	0.00495431	1	0.0907102	0.00495431	1	0.0907102	0.905078	-1.10488	sample down vs control	55.9076	0.0248439	0.00133312	1
21367	222000_at	339448	C1orf174	chromosome 1 open reading frame 174	NM_207356	0.00495553	1	0.0907102	0.00495553	1	0.0907102	0.824229	-1.21325	sample down vs control	55.898	0.0933304	0.00500897	1
12180	212788_x_at	2512	FTL	ferritin, light polypeptide	NM_000146	0.00496652	1	0.0908137	0.00496652	1	0.0908137	0.712857	-1.40281	sample down vs control	55.812	0.286142	0.0153807	1
11608	212215_at	9581	PREPL	prolyl endopeptidase-like	NM_001042385 /// NM_001042386 /// NM_001171603 /// NM_001171606 /// NM_001171613 /// NM	0.00496973	1	0.0908137	0.00496973	1	0.0908137	0.75486	-1.32475	sample down vs control	55.7869	0.19753	0.0106224	1
1526	201991_s_at	3799	KIF5B	kinesin family member 5B	NM_004521	0.00498131	1	0.0908137	0.00498131	1	0.0908137	1.17553	1.17553	sample up vs control	55.6968	0.0653189	0.00351828	1
10333	210871_x_at	117178	SSX2IP	synovial sarcoma, X breakpoint 2 interacting protein	NM_001166293 /// NM_001166294 /// NM_001166295 /// NM_001166417 /// NM_014021	0.00498523	1	0.0908137	0.00498523	1	0.0908137	0.756218	-1.32237	sample down vs control	55.6663	0.195012	0.0105097	1
11463	212070_at	9289	GPR56	G protein-coupled receptor 56	NM_001145770 /// NM_001145771 /// NM_001145772 /// NM_001145773 /// NM_001145774 /// NM	0.00498628	1	0.0908137	0.00498628	1	0.0908137	0.803775	-1.24413	sample down vs control	55.6582	0.119173	0.00642349	1
21313	221946_at	138162	C9orf116	chromosome 9 open reading frame 116	NM_001048265 /// NM_144654	0.00498749	1	0.0908137	0.00498749	1	0.0908137	0.791502	-1.26342	sample down vs control	55.6488	0.136555	0.0073616	1
3553	204019_s_at	26751	SH3YL1	SH3 domain containing, Ysc84-like 1 (S. cerevisiae)	NM_001159597 /// NM_015677	0.00498972	1	0.0908137	0.00498972	1	0.0908137	1.27405	1.27405	sample up vs control	55.6315	0.146512	0.00790084	1
22203	78495_at	100289678	ZNF783	zinc finger family member 783	NM_001195220	0.00499425	1	0.090822	0.00499425	1	0.090822	0.926698	-1.0791	sample down vs control	55.5964	0.0144748	0.000781067	1
9462	209969_s_at	6772	STAT1	signal transducer and activator of transcription 1, 91kDa	NM_007315 /// NM_139266	0.00500528	1	0.0909483	0.00500528	1	0.0909483	0.638119	-1.5671	sample down vs control	55.5112	0.504043	0.02724	1
21035	221667_s_at	26353	HSPB8	heat shock 22kDa protein 8	NM_014365	0.00501117	1	0.090981	0.00501117	1	0.090981	0.692227	-1.44461	sample down vs control	55.4659	0.337949	0.0182788	1
9210	209715_at	23468	CBX5	chromobox homolog 5	NM_001127321 /// NM_001127322 /// NM_012117	0.00501718	1	0.091016	0.00501718	1	0.091016	1.28488	1.28488	sample up vs control	55.4196	0.156939	0.0084955	1
11621	212228_s_at	57017	COQ9	coenzyme Q9 homolog (S. cerevisiae)	NM_020312	0.00502136	1	0.0910177	0.00502136	1	0.0910177	0.768873	-1.3006	sample down vs control	55.3876	0.172535	0.00934516	1
17692	218320_s_at	54539	NDUFB11	NADH dehydrogenase (ubiquinone) 1 beta subcomplex, 11, 17.3kDa	NM_001135998 /// NM_019056	0.00503219	1	0.0910406	0.00503219	1	0.0910406	0.755018	-1.32447	sample down vs control	55.3046	0.197236	0.0106991	1
11372	211978_x_at	5478 /// 101060363	LOC101060363 /// PPIA	peptidyl-prolyl cis-trans isomerase A-like /// peptidylprolyl isomerase A (cyclophilin	NM_021130 /// NM_203430 /// NM_203431 /// XM_003960117	0.00503674	1	0.0910406	0.00503674	1	0.0910406	0.920651	-1.08619	sample down vs control	55.2699	0.0170713	0.000926615	1
17136	217764_s_at	11031	RAB31	RAB31, member RAS oncogene family	NM_006868	0.00503761	1	0.0910406	0.00503761	1	0.0910406	1.49286	1.49286	sample up vs control	55.2632	0.401007	0.0217689	1
9707	210219_at	6672	SP100	SP100 nuclear antigen	NM_001080391 /// NM_001206701 /// NM_001206702 /// NM_001206703 /// NM_001206704 /// NM	0.00503897	1	0.0910406	0.00503897	1	0.0910406	0.732057	-1.36601	sample down vs control	55.2529	0.24297	0.0131922	1
11986	212594_at	27250 /// 100616113	MIR4680 /// PDCD4	microRNA 4680 /// programmed cell death 4 (neoplastic transformation inhibitor)	NM_001199492 /// NM_014456 /// NM_145341 /// NR_039828	0.00504472	1	0.0910706	0.00504472	1	0.0910706	1.34468	1.34468	sample up vs control	55.2091	0.219069	0.011904	1
17844	218472_s_at	53918	PELO	pelota homolog (Drosophila)	NM_015946	0.00504944	1	0.0910821	0.00504944	1	0.0910821	1.04307	1.04307	sample up vs control	55.1732	0.00444097	0.000241474	1
17169	217797_at	51506	UFC1	ubiquitin-fold modifier conjugating enzyme 1	NM_016406	0.00505654	1	0.0911364	0.00505654	1	0.0911364	1.26705	1.26705	sample up vs control	55.1193	0.139925	0.00761574	1
18370	218999_at	55281	TMEM140	transmembrane protein 140	NM_018295	0.00506078	1	0.0911391	0.00506078	1	0.0911391	0.650997	-1.53611	sample down vs control	55.0872	0.460205	0.0250624	1
2937	203403_s_at	6049	RNF6	ring finger protein (C3H2C3 type) 6	NM_005977 /// NM_183043 /// NM_183044 /// NM_183045	0.00507799	1	0.0913752	0.00507799	1	0.0913752	1.23597	1.23597	sample up vs control	54.9572	0.112104	0.00611953	1
1429	201894_s_at	6745	SSR1	signal sequence receptor, alpha	NM_003144	0.00508315	1	0.0913942	0.00508315	1	0.0913942	1.13531	1.13531	sample up vs control	54.9184	0.0402257	0.00219739	1
17985	218613_at	23362	PSD3	pleckstrin and Sec7 domain containing 3	NM_015310 /// NM_206909	0.00509122	1	0.0914595	0.00509122	1	0.0914595	1.37159	1.37159	sample up vs control	54.8579	0.249359	0.0136366	1
15700	216321_s_at	2908	NR3C1	nuclear receptor subfamily 3, group C, member 1 (glucocorticoid receptor)	NM_000176 /// NM_001018074 /// NM_001018075 /// NM_001018076 /// NM_001018077 /// NM_00	0.00509833	1	0.0914595	0.00509833	1	0.0914595	1.2396	1.2396	sample up vs control	54.8046	0.11523	0.00630767	1
11935	212543_at	202	AIM1	absent in melanoma 1	NM_001624	0.0050991	1	0.0914595	0.0050991	1	0.0914595	0.811041	-1.23298	sample down vs control	54.7989	0.109556	0.00599771	1
20059	220688_s_at	51154	MRTO4	mRNA turnover 4 homolog (S. cerevisiae)	NM_016183	0.00510551	1	0.0915008	0.00510551	1	0.0915008	0.727741	-1.37411	sample down vs control	54.751	0.252269	0.0138227	1
20846	221476_s_at	6138	RPL15	ribosomal protein L15	NM_001253379 /// NM_001253380 /// NM_001253382 /// NM_001253383 /// NM_001253384 /// NM	0.0051134	1	0.0915685	0.0051134	1	0.0915685	1.16844	1.16844	sample up vs control	54.6922	0.0605273	0.00332006	1
20859	221489_s_at	81848	SPRY4	sprouty homolog 4 (Drosophila)	NM_001127496 /// NM_030964	0.00513775	1	0.0919307	0.00513775	1	0.0919307	0.905586	-1.10426	sample down vs control	54.5117	0.0245652	0.00135192	1
20819	221449_s_at	81533	ITFG1	integrin alpha FG-GAP repeat containing 1	NM_030790	0.00515837	1	0.0922255	0.00515837	1	0.0922255	1.16074	1.16074	sample up vs control	54.3601	0.0554948	0.00306262	1
13869	214483_s_at	27236	ARFIP1	ADP-ribosylation factor interacting protein 1	NM_001025593 /// NM_001025595 /// NM_014447	0.00516536	1	0.0922764	0.00516536	1	0.0922764	1.49328	1.49328	sample up vs control	54.3089	0.401574	0.0221828	1
4371	204837_at	66036	MTMR9	myotubularin related protein 9	NM_015458	0.00517055	1	0.0922863	0.00517055	1	0.0922863	1.33076	1.33076	sample up vs control	54.2709	0.203935	0.0112732	1
886	201351_s_at	10730	YME1L1	YME1-like 1 ATPase	NM_001253866 /// NM_014263 /// NM_139312 /// NM_139313	0.0051742	1	0.0922863	0.0051742	1	0.0922863	1.3087	1.3087	sample up vs control	54.2443	0.180778	0.00999799	1
17878	218506_x_at	84656	GLYR1	glyoxylate reductase 1 homolog (Arabidopsis)	NM_032569	0.00518414	1	0.0923897	0.00518414	1	0.0923897	1.09397	1.09397	sample up vs control	54.1718	0.0201458	0.00111566	1
19570	220199_s_at	64853	AIDA	axin interactor, dorsalization associated	NM_022831	0.00518954	1	0.092412	0.00518954	1	0.092412	1.28557	1.28557	sample up vs control	54.1326	0.157603	0.00873429	1
3212	203678_at	22909	FAN1	FANCD2/FANCI-associated nuclease 1	NM_001146094 /// NM_001146095 /// NM_001146096 /// NM_014967	0.00520416	1	0.0925428	0.00520416	1	0.0925428	0.835481	-1.19692	sample down vs control	54.0267	0.0806971	0.00448096	1
19543	220172_at	80067	DCAF17	DDB1 and CUL4 associated factor 17	NM_001164821 /// NM_025000 /// NR_028482	0.00520519	1	0.0925428	0.00520519	1	0.0925428	1.28058	1.28058	sample up vs control	54.0192	0.152767	0.00848406	1
10448	210994_x_at	373	TRIM23	tripartite motif containing 23	NM_001656 /// NM_033227 /// NM_033228	0.00521322	1	0.0926115	0.00521322	1	0.0926115	1.51591	1.51591	sample up vs control	53.9614	0.432259	0.0240316	1
16262	216885_s_at	50717	DCAF8	DDB1 and CUL4 associated factor 8	NM_015726 /// NR_028103 /// NR_028104 /// NR_028105 /// NR_028106	0.0052227	1	0.0926367	0.0052227	1	0.0926367	1.17107	1.17107	sample up vs control	53.8932	0.0622846	0.00346711	1
2803	203269_at	8439	NSMAF	neutral sphingomyelinase (N-SMase) activation associated factor	NM_001144772 /// NM_003580	0.0052233	1	0.0926367	0.0052233	1	0.0926367	1.30226	1.30226	sample up vs control	53.8889	0.174213	0.00969848	1
19025	219654_at	9200	PTPLA	protein tyrosine phosphatase-like (proline instead of catalytic arginine), member A	NM_014241	0.00522711	1	0.0926367	0.00522711	1	0.0926367	0.813916	-1.22863	sample down vs control	53.8615	0.105886	0.00589766	1
19726	220355_s_at	55193	PBRM1	polybromo 1	NM_018165 /// NM_018313 /// NM_181041 /// NM_181042	0.00523273	1	0.0926625	0.00523273	1	0.0926625	1.22748	1.22748	sample up vs control	53.8212	0.104923	0.00584843	1
11441	212048_s_at	8565	YARS	tyrosyl-tRNA synthetase	NM_003680	0.00523694	1	0.0926634	0.00523694	1	0.0926634	0.765546	-1.30626	sample down vs control	53.7911	0.178275	0.00994265	1
16791	217419_x_at	375790	AGRN	agrin	NM_198576	0.00524804	1	0.0927199	0.00524804	1	0.0927199	0.801137	-1.24823	sample down vs control	53.7118	0.122787	0.00685808	1
17904	218532_s_at	54463	FAM134B	family with sequence similarity 134, member B	NM_001034850 /// NM_019000	0.00524846	1	0.0927199	0.00524846	1	0.0927199	1.51494	1.51494	sample up vs control	53.7089	0.430938	0.0240708	1
8125	208621_s_at	7430	EZR	ezrin	NM_001111077 /// NM_003379	0.00525342	1	0.092734	0.00525342	1	0.092734	1.84332	1.84332	sample up vs control	53.6736	0.934151	0.0522129	1
4123	204589_at	9891	NUAK1	NUAK family, SNF1-like kinase, 1	NM_014840	0.00526017	1	0.0927797	0.00526017	1	0.0927797	0.779134	-1.28348	sample down vs control	53.6256	0.155569	0.00870305	1
7443	207920_x_at	7543	ZFX	zinc finger protein, X-linked	NM_001178084 /// NM_001178085 /// NM_001178086 /// NM_001178095 /// NM_003410	0.00527075	1	0.0928316	0.00527075	1	0.0928316	1.43922	1.43922	sample up vs control	53.5506	0.331111	0.0185494	1
11809	212417_at	9522	SCAMP1	secretory carrier membrane protein 1	NM_004866 /// NM_052822	0.00527144	1	0.0928316	0.00527144	1	0.0928316	1.93437	1.93437	sample up vs control	53.5457	1.08725	0.060915	1
16366	216989_at	6677	SPAM1	sperm adhesion molecule 1 (PH-20 hyaluronidase, zona pellucida binding)	NM_001174044 /// NM_001174045 /// NM_001174046 /// NM_003117 /// NM_153189	0.00528741	1	0.0929819	0.00528741	1	0.0929819	1.05134	1.05134	sample up vs control	53.4331	0.0062606	0.000351501	1
2066	202531_at	3659	IRF1	interferon regulatory factor 1	NM_002198	0.00529428	1	0.0929819	0.00529428	1	0.0929819	0.704918	-1.41861	sample down vs control	53.3847	0.305392	0.0171618	1
376	200841_s_at	2058	EPRS	glutamyl-prolyl-tRNA synthetase	NM_004446	0.00529824	1	0.0929819	0.00529824	1	0.0929819	1.70627	1.70627	sample up vs control	53.357	0.713043	0.0400909	1
10538	211087_x_at	1432	MAPK14	mitogen-activated protein kinase 14	NM_001315 /// NM_139012 /// NM_139013 /// NM_139014	0.00530024	1	0.0929819	0.00530024	1	0.0929819	1.24809	1.24809	sample up vs control	53.3429	0.122667	0.0068988	1
12623	213234_at	57613	KIAA1467	KIAA1467	NM_020853	0.00530175	1	0.0929819	0.00530175	1	0.0929819	1.47756	1.47756	sample up vs control	53.3324	0.380653	0.0214121	1
17650	218278_at	54663	WDR74	WD repeat domain 74	NM_018093	0.00530502	1	0.0929819	0.00530502	1	0.0929819	0.809315	-1.23561	sample down vs control	53.3095	0.111796	0.00629135	1
19219	219848_s_at	9668	ZNF432	zinc finger protein 432	NM_014650	0.0053315	1	0.0931779	0.0053315	1	0.0931779	0.757303	-1.32048	sample down vs control	53.1249	0.193016	0.0108998	1
6094	206561_s_at	57016	AKR1B10	aldo-keto reductase family 1, member B10 (aldose reductase)	NM_020299	0.00533228	1	0.0931779	0.00533228	1	0.0931779	0.203448	-4.91526	sample down vs control	53.1195	6.33293	0.357661	1
1448	201913_s_at	80347	COASY	CoA synthase	NM_001042529 /// NM_001042530 /// NM_001042531 /// NM_001042532 /// NM_025233	0.00533519	1	0.0931779	0.00533519	1	0.0931779	0.803594	-1.24441	sample down vs control	53.0993	0.119419	0.0067469	1
3021	203487_s_at	25852	ARMC8	armadillo repeat containing 8	NM_001267041 /// NM_001267042 /// NM_014154 /// NM_015396 /// NM_213654 /// NR_049770	0.00534062	1	0.0931779	0.00534062	1	0.0931779	0.788929	-1.26754	sample down vs control	53.0617	0.140384	0.00793702	1
15200	215820_x_at	23161	SNX13	sorting nexin 13	NM_015132	0.00534074	1	0.0931779	0.00534074	1	0.0931779	1.61174	1.61174	sample up vs control	53.0609	0.56903	0.0321723	1
9447	209954_x_at	6760	SS18	synovial sarcoma translocation, chromosome 18	NM_001007559 /// NM_005637	0.0053413	1	0.0931779	0.0053413	1	0.0931779	1.20625	1.20625	sample up vs control	53.057	0.087826	0.00496594	1
5615	206082_at	10866	HCP5	HLA complex P5 (non-protein coding)	NR_040662	0.00535102	1	0.0932583	0.00535102	1	0.0932583	0.570984	-1.75136	sample down vs control	52.9899	0.784363	0.0444064	1
1449	201914_s_at	11231	SEC63	SEC63 homolog (S. cerevisiae)	NM_007214 /// NM_018529	0.00535428	1	0.0932583	0.00535428	1	0.0932583	1.49692	1.49692	sample up vs control	52.9674	0.406458	0.0230213	1
12558	213169_at	9037	SEMA5A	sema domain, seven thrombospondin repeats (type 1 and type 1-like), transmembrane domai	NM_003966	0.00536919	1	0.0934028	0.00536919	1	0.0934028	0.692002	-1.44508	sample down vs control	52.8649	0.338547	0.019212	1
10110	210638_s_at	26268	FBXO9	F-box protein 9	NM_012347 /// NM_033480 /// NM_033481	0.00537515	1	0.0934028	0.00537515	1	0.0934028	1.16457	1.16457	sample up vs control	52.824	0.0579733	0.00329244	1
7330	207802_at	10321	CRISP3	cysteine-rich secretory protein 3	NM_001190986 /// NM_006061	0.00537535	1	0.0934028	0.00537535	1	0.0934028	2.49289	2.49289	sample up vs control	52.8227	2.08397	0.118357	1
2627	203091_at	8880	FUBP1	far upstream element (FUSE) binding protein 1	NM_003902	0.00537935	1	0.0934028	0.00537935	1	0.0934028	0.867742	-1.15242	sample down vs control	52.7953	0.0502641	0.00285617	1
4571	205037_at	11020	IFT27	intraflagellar transport 27 homolog (Chlamydomonas)	NM_001177701 /// NM_001177702 /// NM_006860 /// NR_033531	0.00538488	1	0.093426	0.00538488	1	0.093426	0.846959	-1.18069	sample down vs control	52.7575	0.0689102	0.00391851	1
2799	203265_s_at	6416	MAP2K4	mitogen-activated protein kinase kinase 4	NM_003010	0.00539904	1	0.0935723	0.00539904	1	0.0935723	1.2459	1.2459	sample up vs control	52.6611	0.120731	0.0068778	1
11573	212180_at	1399	CRKL	v-crk sarcoma virus CT10 oncogene homolog (avian)-like	NM_005207	0.00540557	1	0.0935723	0.00540557	1	0.0935723	0.847808	-1.17951	sample down vs control	52.6167	0.0680819	0.00388177	1
13080	213693_s_at	4582	MUC1	mucin 1, cell surface associated	NM_001018016 /// NM_001018017 /// NM_001018021 /// NM_001044390 /// NM_001044391 /// NM	0.00540591	1	0.0935723	0.00540591	1	0.0935723	1.68434	1.68434	sample up vs control	52.6144	0.678939	0.0387122	1
11642	212249_at	5295	PIK3R1	phosphoinositide-3-kinase, regulatory subunit 1 (alpha)	NM_001242466 /// NM_181504 /// NM_181523 /// NM_181524	0.00541593	1	0.0936729	0.00541593	1	0.0936729	1.39329	1.39329	sample up vs control	52.5465	0.274753	0.0156863	1
671	201136_at	5355	PLP2	proteolipid protein 2 (colonic epithelium-enriched)	NM_002668	0.00543247	1	0.0937895	0.00543247	1	0.0937895	1.05302	1.05302	sample up vs control	52.435	0.00666617	0.000381396	1
21306	221939_at	78992	YIPF2	Yip1 domain family, member 2	NM_024029	0.00543728	1	0.0937895	0.00543728	1	0.0937895	0.817388	-1.22341	sample down vs control	52.4027	0.101552	0.00581374	1
4369	204835_at	5422	POLA1	polymerase (DNA directed), alpha 1, catalytic subunit	NM_016937	0.00543823	1	0.0937895	0.00543823	1	0.0937895	0.800989	-1.24846	sample down vs control	52.3963	0.122991	0.007042	1
4791	205257_s_at	273	AMPH	amphiphysin	NM_001635 /// NM_139316	0.00544299	1	0.0937895	0.00544299	1	0.0937895	1.28933	1.28933	sample up vs control	52.3643	0.161296	0.00924081	1
142	200607_s_at	5885	RAD21	RAD21 homolog (S. pombe)	NM_006265	0.00544372	1	0.0937895	0.00544372	1	0.0937895	1.54768	1.54768	sample up vs control	52.3594	0.476438	0.0272981	1
1182	201647_s_at	950	SCARB2	scavenger receptor class B, member 2	NM_001204255 /// NM_005506	0.00546088	1	0.0939792	0.00546088	1	0.0939792	1.33526	1.33526	sample up vs control	52.2447	0.208783	0.0119888	1
4481	204947_at	1869	E2F1	E2F transcription factor 1	NM_005225	0.00546317	1	0.0939792	0.00546317	1	0.0939792	0.93786	-1.06626	sample down vs control	52.2295	0.0102797	0.000590454	1
1853	202318_s_at	26054	SENP6	SUMO1/sentrin specific peptidase 6	NM_001100409 /// NM_015571	0.00547065	1	0.0940353	0.00547065	1	0.0940353	1.321	1.321	sample up vs control	52.1796	0.193568	0.0111289	1
10174	210705_s_at	85363	TRIM5	tripartite motif containing 5	NM_033034 /// NM_033092 /// NM_033093	0.00548073	1	0.0940722	0.00548073	1	0.0940722	0.598319	-1.67135	sample down vs control	52.1128	0.658921	0.0379324	1
13867	214481_at	8336	HIST1H2AM	histone cluster 1, H2am	NM_003514	0.00548416	1	0.0940722	0.00548416	1	0.0940722	0.705545	-1.41734	sample down vs control	52.09	0.303841	0.017499	1
7781	208270_s_at	6051	RNPEP	arginyl aminopeptidase (aminopeptidase B)	NM_020216	0.00548547	1	0.0940722	0.00548547	1	0.0940722	1.20233	1.20233	sample up vs control	52.0814	0.0848001	0.00488467	1
2610	203074_at	244 /// 653145 /// 728113	ANXA8 /// ANXA8L1 /// ANXA8L2	annexin A8 /// annexin A8-like 1 /// annexin A8-like 2	NM_001039801 /// NM_001040084 /// NM_001098845 /// NM_001271702 /// NM_001271703 /// NM	0.00550818	1	0.0943543	0.00550818	1	0.0943543	0.536253	-1.86479	sample down vs control	51.9315	0.969873	0.056028	1
17329	217957_at	29105	C16orf80	chromosome 16 open reading frame 80	NM_013242	0.00551039	1	0.0943543	0.00551039	1	0.0943543	0.779735	-1.28249	sample down vs control	51.917	0.154609	0.00893401	1
11736	212344_at	23213	SULF1	sulfatase 1	NM_001128204 /// NM_001128205 /// NM_001128206 /// NM_015170	0.00551566	1	0.0943689	0.00551566	1	0.0943689	0.610878	-1.63699	sample down vs control	51.8824	0.606702	0.0350813	1
12429	213039_at	23370	ARHGEF18	Rho/Rac guanine nucleotide exchange factor (GEF) 18	NM_001130955 /// NM_015318	0.00551972	1	0.0943689	0.00551972	1	0.0943689	0.733588	-1.36316	sample down vs control	51.8558	0.239725	0.0138687	1
19130	219759_at	64167	ERAP2	endoplasmic reticulum aminopeptidase 2	NM_001130140 /// NM_022350	0.00552928	1	0.09446	0.00552928	1	0.09446	0.779266	-1.28326	sample down vs control	51.7933	0.155358	0.00899872	1
17735	218363_at	55218	EXD2	exonuclease 3'-5' domain containing 2	NM_001193360 /// NM_001193361 /// NM_001193362 /// NM_001193363 /// NM_018199 /// NR_03	0.005536	1	0.0945023	0.005536	1	0.0945023	1.19424	1.19424	sample up vs control	51.7494	0.0787027	0.00456252	1
17174	217802_s_at	64710	NUCKS1	nuclear casein kinase and cyclin-dependent kinase substrate 1	NM_022731	0.00554961	1	0.0945766	0.00554961	1	0.0945766	1.31167	1.31167	sample up vs control	51.6609	0.183836	0.0106755	1
12241	212849_at	8312	AXIN1	axin 1	NM_003502 /// NM_181050	0.00554983	1	0.0945766	0.00554983	1	0.0945766	0.912366	-1.09605	sample down vs control	51.6595	0.0210087	0.00122003	1
9494	210001_s_at	8651	SOCS1	suppressor of cytokine signaling 1	NM_003745	0.00555309	1	0.0945766	0.00555309	1	0.0945766	0.751208	-1.33119	sample down vs control	51.6383	0.204402	0.011875	1
13198	213811_x_at	6929	TCF3	transcription factor 3	NM_001136139 /// NM_003200	0.00556786	1	0.0947106	0.00556786	1	0.0947106	0.851869	-1.17389	sample down vs control	51.5428	0.0641981	0.0037366	1
14506	215125_s_at	54575 /// 54576 /// 54577 /// 54578 /// 54579 /// 54600 /// 54657 /// 54658 /// 54659	UGT1A1 /// UGT1A10 /// UGT1A3 /// UGT1A4 /// UGT1A5 /// UGT1A6 /// UGT1A7 /// UGT1A8 /// UGT1A9	UDP glucuronosyltransferase 1 family, polypeptide A1 /// UDP glucuronosyltransferase 1	NM_000463 /// NM_001072 /// NM_007120 /// NM_019075 /// NM_019076 /// NM_019077 /// NM_	0.00557053	1	0.0947106	0.00557053	1	0.0947106	0.420695	-2.37702	sample down vs control	51.5255	1.87246	0.109021	1
12829	213441_x_at	25803	SPDEF	SAM pointed domain containing ets transcription factor	NM_001252294 /// NM_012391	0.00557605	1	0.0947106	0.00557605	1	0.0947106	1.29717	1.29717	sample up vs control	51.4899	0.169086	0.00985159	1
9014	209514_s_at	5873	RAB27A	RAB27A, member RAS oncogene family	NM_004580 /// NM_183234 /// NM_183235 /// NM_183236	0.00558252	1	0.0947106	0.00558252	1	0.0947106	0.816561	-1.22465	sample down vs control	51.4483	0.102575	0.00598123	1
1314	201779_s_at	11342	RNF13	ring finger protein 13	NM_007282 /// NM_183381 /// NM_183382 /// NM_183383 /// NM_183384	0.0055828	1	0.0947106	0.0055828	1	0.0947106	1.4297	1.4297	sample up vs control	51.4465	0.319153	0.0186107	1
17699	218327_s_at	9342	SNAP29	synaptosomal-associated protein, 29kDa	NM_004782	0.00560035	1	0.0947106	0.00560035	1	0.0947106	0.814073	-1.22839	sample down vs control	51.334	0.105687	0.00617643	1
1127	201592_at	8667	EIF3H	eukaryotic translation initiation factor 3, subunit H	NM_003756	0.00560905	1	0.0947106	0.00560905	1	0.0947106	1.17693	1.17693	sample up vs control	51.2784	0.0662879	0.00387812	1
1943	202408_s_at	26121	PRPF31	pre-mRNA processing factor 31	NM_015629	0.00561089	1	0.0947106	0.00561089	1	0.0947106	0.746135	-1.34024	sample down vs control	51.2667	0.2142	0.0125344	1
1080	201545_s_at	8106 /// 100529063	BCL2L2-PABPN1 /// PABPN1	BCL2L2-PABPN1 readthrough /// poly(A) binding protein, nuclear 1	NM_001199864 /// NM_004643	0.00561159	1	0.0947106	0.00561159	1	0.0947106	0.803695	-1.24425	sample down vs control	51.2623	0.119282	0.00698071	1
10941	211528_x_at	3135	HLA-G	major histocompatibility complex, class I, G	NM_002127 /// XM_003960994	0.00561719	1	0.0947106	0.00561719	1	0.0947106	0.740191	-1.351	sample down vs control	51.2266	0.226059	0.0132388	1
3078	203544_s_at	8027	STAM	signal transducing adaptor molecule (SH3 domain and ITAM motif) 1	NM_003473 /// NR_037774	0.00562246	1	0.0947106	0.00562246	1	0.0947106	1.25345	1.25345	sample up vs control	51.1931	0.12746	0.00746939	1
17773	218401_s_at	23528	ZNF281	zinc finger protein 281	NM_012482	0.00562285	1	0.0947106	0.00562285	1	0.0947106	1.22981	1.22981	sample up vs control	51.1906	0.106879	0.00626359	1
12553	213164_at	6526	SLC5A3	solute carrier family 5 (sodium/myo-inositol cotransporter), member 3	NM_006933	0.00562429	1	0.0947106	0.00562429	1	0.0947106	0.810912	-1.23318	sample down vs control	51.1815	0.109723	0.00643138	1
1267	201732_s_at	1182	CLCN3	chloride channel, voltage-sensitive 3	NM_001243372 /// NM_001243374 /// NM_001829 /// NM_173872	0.00562627	1	0.0947106	0.00562627	1	0.0947106	1.50047	1.50047	sample up vs control	51.1689	0.411256	0.0241117	1
12901	213513_x_at	10109	ARPC2	actin related protein 2/3 complex, subunit 2, 34kDa	NM_005731 /// NM_152862	0.00562936	1	0.0947106	0.00562936	1	0.0947106	0.934238	-1.07039	sample down vs control	51.1493	0.0115572	0.000677853	1
517	200982_s_at	309	ANXA6	annexin A6	NM_001155 /// NM_001193544 /// NM_004033	0.00562975	1	0.0947106	0.00562975	1	0.0947106	1.41906	1.41906	sample up vs control	51.1468	0.30595	0.0179454	1
18924	219553_at	29922	NME7	NME/NM23 family member 7	NM_013330 /// NM_197972	0.00563323	1	0.0947106	0.00563323	1	0.0947106	0.929463	-1.07589	sample down vs control	51.1248	0.0133641	0.000784204	1
8554	209053_s_at	7468	WHSC1	Wolf-Hirschhorn syndrome candidate 1	NM_001042424 /// NM_007331 /// NM_014919 /// NM_133330 /// NM_133331 /// NM_133332 ///	0.00566915	1	0.0948789	0.00566915	1	0.0948789	0.735559	-1.35951	sample down vs control	50.8985	0.23559	0.0138859	1
6851	207320_x_at	6780	STAU1	staufen double-stranded RNA binding protein 1	NM_001037328 /// NM_004602 /// NM_017452 /// NM_017453 /// NM_017454	0.00566927	1	0.0948789	0.00566927	1	0.0948789	1.11571	1.11571	sample up vs control	50.8978	0.0299431	0.0017649	1
2900	203366_at	5428	POLG	polymerase (DNA directed), gamma	NM_001126131 /// NM_002693	0.00567087	1	0.0948789	0.00567087	1	0.0948789	0.835586	-1.19676	sample down vs control	50.8877	0.0805841	0.0047507	1
21771	32099_at	9667	SAFB2	scaffold attachment factor B2	NM_014649	0.00567126	1	0.0948789	0.00567126	1	0.0948789	0.738003	-1.35501	sample down vs control	50.8853	0.23053	0.0135911	1
16318	216941_s_at	9014	TAF1B	TATA box binding protein (TBP)-associated factor, RNA polymerase I, B, 63kDa	NM_005680	0.00567637	1	0.0948789	0.00567637	1	0.0948789	1.36037	1.36037	sample up vs control	50.8533	0.236568	0.0139559	1
8851	209351_at	3861	KRT14	keratin 14	NM_000526	0.00567681	1	0.0948789	0.00567681	1	0.0948789	0.823545	-1.21426	sample down vs control	50.8506	0.0941339	0.00555355	1
19692	220321_s_at	79635	CCDC121	coiled-coil domain containing 121	NM_001142682 /// NM_001142683 /// NM_024584	0.0056822	1	0.0948789	0.0056822	1	0.0948789	1.34199	1.34199	sample up vs control	50.8169	0.216107	0.012758	1
17945	218573_at	28986	MAGEH1	melanoma antigen family H, 1	NM_014061	0.00568593	1	0.0948789	0.00568593	1	0.0948789	0.927293	-1.07841	sample down vs control	50.7937	0.014232	0.000840576	1
2805	203271_s_at	9094	UNC119	unc-119 homolog (C. elegans)	NM_005148 /// NM_054035	0.00568636	1	0.0948789	0.00568636	1	0.0948789	1.10402	1.10402	sample up vs control	50.791	0.0244588	0.00144467	1
859	201324_at	2012	EMP1	epithelial membrane protein 1	NM_001423	0.00568957	1	0.0948789	0.00568957	1	0.0948789	0.509545	-1.96254	sample down vs control	50.771	1.13542	0.0670906	1
5032	205498_at	2690	GHR	growth hormone receptor	NM_000163 /// NM_001242399 /// NM_001242400 /// NM_001242401 /// NM_001242402 /// NM_00	0.00569009	1	0.0948789	0.00569009	1	0.0948789	1.21786	1.21786	sample up vs control	50.7677	0.0970279	0.00573363	1
20979	221610_s_at	55620	STAP2	signal transducing adaptor family member 2	NM_001013841 /// NM_017720	0.00570632	1	0.0950783	0.00570632	1	0.0950783	0.726414	-1.37663	sample down vs control	50.6669	0.255176	0.0151091	1
19563	220192_x_at	25803	SPDEF	SAM pointed domain containing ets transcription factor	NM_001252294 /// NM_012391	0.00572974	1	0.0952593	0.00572974	1	0.0952593	1.54004	1.54004	sample up vs control	50.5222	0.465708	0.0276537	1
22210	89948_at	63935	PCIF1	PDX1 C-terminal inhibiting factor 1	NM_022104	0.00573	1	0.0952593	0.00573	1	0.0952593	0.91857	-1.08865	sample down vs control	50.5207	0.018019	0.00107	1
9500	210008_s_at	6183	MRPS12	mitochondrial ribosomal protein S12	NM_021107 /// NM_033362 /// NM_033363	0.00573346	1	0.0952593	0.00573346	1	0.0952593	0.611224	-1.63606	sample down vs control	50.4994	0.605305	0.0359591	1
22159	62212_at	79078 /// 100129924	C1orf50 /// LOC100129924	chromosome 1 open reading frame 50 /// uncharacterized LOC100129924	NM_001242750 /// NM_024097 /// NR_040733	0.00573969	1	0.0952593	0.00573969	1	0.0952593	0.845936	-1.18212	sample down vs control	50.4611	0.0699168	0.00415668	1
17253	217881_s_at	996	CDC27	cell division cycle 27	NM_001114091 /// NM_001256	0.00574207	1	0.0952593	0.00574207	1	0.0952593	1.31277	1.31277	sample up vs control	50.4465	0.184974	0.0110002	1
8952	209452_s_at	10490	VTI1B	vesicle transport through interaction with t-SNAREs 1B	NM_006370	0.00574284	1	0.0952593	0.00574284	1	0.0952593	0.769375	-1.29976	sample down vs control	50.4418	0.171679	0.0102105	1
19156	219785_s_at	100506581	C16orf95	chromosome 16 open reading frame 95	NM_001195124 /// NM_001195125 /// NM_001256917	0.00575154	1	0.0953312	0.00575154	1	0.0953312	0.730763	-1.36843	sample down vs control	50.3885	0.245735	0.0146304	1
12361	212971_at	833	CARS	cysteinyl-tRNA synthetase	NM_001014437 /// NM_001014438 /// NM_001194997 /// NM_001751 /// NM_139273 /// NR_03654	0.00575695	1	0.0953312	0.00575695	1	0.0953312	0.797997	-1.25314	sample down vs control	50.3554	0.127176	0.00757669	1
7632	208116_s_at	4121	MAN1A1	mannosidase, alpha, class 1A, member 1	NM_005907	0.00576001	1	0.0953312	0.00576001	1	0.0953312	1.46591	1.46591	sample up vs control	50.3367	0.365371	0.0217756	1
18645	219274_at	23554	TSPAN12	tetraspanin 12	NM_012338	0.00578356	1	0.0955262	0.00578356	1	0.0955262	1.48523	1.48523	sample up vs control	50.1936	0.390814	0.0233584	1
20557	221187_s_at	80199	FUZ	fuzzy planar cell polarity protein	NM_001171937 /// NM_025129 /// NR_033269	0.00578408	1	0.0955262	0.00578408	1	0.0955262	0.844416	-1.18425	sample down vs control	50.1904	0.0714278	0.00426941	1
8159	208655_at	10983	CCNI	cyclin I	NM_006835	0.00578466	1	0.0955262	0.00578466	1	0.0955262	1.43649	1.43649	sample up vs control	50.1869	0.327664	0.0195866	1
10475	211022_s_at	546	ATRX	alpha thalassemia/mental retardation syndrome X-linked	NM_000489 /// NM_138270 /// NM_138271	0.00580846	1	0.0957828	0.00580846	1	0.0957828	2.13802	2.13802	sample up vs control	50.0432	1.44219	0.0864568	1
1147	201612_at	223	ALDH9A1	aldehyde dehydrogenase 9 family, member A1	NM_000696	0.00581217	1	0.0957828	0.00581217	1	0.0957828	1.26309	1.26309	sample up vs control	50.0209	0.136245	0.00817126	1
13819	214433_s_at	8991	SELENBP1	selenium binding protein 1	NM_001258288 /// NM_001258289 /// NM_003944	0.00581344	1	0.0957828	0.00581344	1	0.0957828	1.3891	1.3891	sample up vs control	50.0133	0.269778	0.0161824	1
650	201115_at	5425	POLD2	polymerase (DNA directed), delta 2, accessory subunit	NM_001127218 /// NM_001256879 /// NM_006230	0.00581739	1	0.0957828	0.00581739	1	0.0957828	0.669393	-1.49389	sample down vs control	49.9895	0.402394	0.0241487	1
2547	203011_at	3612	IMPA1	inositol(myo)-1(or 4)-monophosphatase 1	NM_001144878 /// NM_001144879 /// NM_005536	0.00583671	1	0.0959568	0.00583671	1	0.0959568	1.32059	1.32059	sample up vs control	49.8739	0.193133	0.0116173	1
19897	220526_s_at	55052	MRPL20	mitochondrial ribosomal protein L20	NM_017971	0.00583724	1	0.0959568	0.00583724	1	0.0959568	0.840705	-1.18948	sample down vs control	49.8707	0.0751973	0.00452353	1
12075	212683_at	9673	SLC25A44	solute carrier family 25, member 44	NM_001135672 /// NM_014655	0.00584371	1	0.0959568	0.00584371	1	0.0959568	1.10009	1.10009	sample up vs control	49.8322	0.0227256	0.00136813	1
3480	203946_s_at	384	ARG2	arginase 2	NM_001172	0.00585027	1	0.0959568	0.00585027	1	0.0959568	0.652808	-1.53184	sample down vs control	49.7931	0.454269	0.0273694	1
290	200755_s_at	813	CALU	calumenin	NM_001130674 /// NM_001199671 /// NM_001199672 /// NM_001199673 /// NM_001199674 /// NM	0.00585162	1	0.0959568	0.00585162	1	0.0959568	1.28295	1.28295	sample up vs control	49.7851	0.155061	0.00934382	1
5416	205882_x_at	120	ADD3	adducin 3 (gamma)	NM_001121 /// NM_016824 /// NM_019903	0.00585381	1	0.0959568	0.00585381	1	0.0959568	1.39785	1.39785	sample up vs control	49.7721	0.280193	0.0168885	1
15801	216423_at	---	CTD-3222D19.4 /// OTTHUMG00000182435	NULL /// NULL	---	0.00586034	1	0.0959932	0.00586034	1	0.0959932	0.948916	-1.05383	sample down vs control	49.7334	0.00686697	0.000414227	1
8555	209054_s_at	7468	WHSC1	Wolf-Hirschhorn syndrome candidate 1	NM_001042424 /// NM_007331 /// NM_014919 /// NM_133330 /// NM_133331 /// NM_133332 ///	0.00587768	1	0.0961145	0.00587768	1	0.0961145	0.754016	-1.32623	sample down vs control	49.6308	0.199105	0.0120352	1
8704	209203_s_at	23299	BICD2	bicaudal D homolog 2 (Drosophila)	NM_001003800 /// NM_015250	0.00587897	1	0.0961145	0.00587897	1	0.0961145	1.40315	1.40315	sample up vs control	49.6232	0.286558	0.017324	1
2668	203133_at	10952	SEC61B	Sec61 beta subunit	NM_006808	0.00588069	1	0.0961145	0.00588069	1	0.0961145	0.812419	-1.23089	sample down vs control	49.6131	0.107787	0.00651767	1
11575	212182_at	11163 /// 440672 /// 100996752 /// 101060261	LOC100996752 /// LOC101060261 /// NUDT4 /// NUDT4P1	uncharacterized LOC100996752 /// uncharacterized LOC101060261 /// nudix (nucleoside dip	NM_019094 /// NM_199040 /// NR_002212 /// XM_003846516 /// XM_003960271	0.00588956	1	0.096189	0.00588956	1	0.096189	1.22846	1.22846	sample up vs control	49.5608	0.105747	0.00640105	1
2013	202478_at	28951	TRIB2	tribbles homolog 2 (Drosophila)	NM_021643 /// NR_027303	0.00590865	1	0.09643	0.00590865	1	0.09643	0.471826	-2.11943	sample down vs control	49.4489	1.40922	0.0854955	1
2293	202758_s_at	8625	RFXANK	regulatory factor X-associated ankyrin-containing protein	NM_003721 /// NM_134440	0.00591977	1	0.0965408	0.00591977	1	0.0965408	0.770013	-1.29868	sample down vs control	49.384	0.170596	0.0103635	1
3813	204279_at	5698	PSMB9	proteasome (prosome, macropain) subunit, beta type, 9	NM_002800 /// NM_148954	0.00592754	1	0.0965967	0.00592754	1	0.0965967	0.358087	-2.79261	sample down vs control	49.3388	2.63423	0.160172	1
14165	214782_at	2017	CTTN	cortactin	NM_001184740 /// NM_005231 /// NM_138565	0.00593847	1	0.0967042	0.00593847	1	0.0967042	1.21581	1.21581	sample up vs control	49.2753	0.0953714	0.00580645	1
21636	222270_at	57223	SMEK2	SMEK homolog 2, suppressor of mek1 (Dictyostelium)	NM_001122964 /// NM_020463	0.00595733	1	0.0968221	0.00595733	1	0.0968221	0.664847	-1.50411	sample down vs control	49.1662	0.416172	0.0253938	1
13691	214305_s_at	23451	SF3B1	splicing factor 3b, subunit 1, 155kDa	NM_001005526 /// NM_012433	0.00595985	1	0.0968221	0.00595985	1	0.0968221	2.07956	2.07956	sample up vs control	49.1517	1.33886	0.0817181	1
3169	203635_at	10311	DSCR3	Down syndrome critical region gene 3	NM_006052	0.00596179	1	0.0968221	0.00596179	1	0.0968221	0.870861	-1.14829	sample down vs control	49.1405	0.0477531	0.0029153	1
22142	59437_at	138162	C9orf116	chromosome 9 open reading frame 116	NM_001048265 /// NM_144654	0.00596309	1	0.0968221	0.00596309	1	0.0968221	0.785081	-1.27375	sample down vs control	49.133	0.146234	0.00892887	1
425	200890_s_at	6745	SSR1	signal sequence receptor, alpha	NM_003144	0.00597345	1	0.096881	0.00597345	1	0.096881	1.27568	1.27568	sample up vs control	49.0734	0.148064	0.00905159	1
17096	217724_at	26135	SERBP1	SERPINE1 mRNA binding protein 1	NM_001018067 /// NM_001018068 /// NM_001018069 /// NM_015640	0.00597639	1	0.096881	0.00597639	1	0.096881	1.10403	1.10403	sample up vs control	49.0565	0.0244642	0.00149608	1
17084	217712_at	---	---	---	---	0.00597977	1	0.096881	0.00597977	1	0.096881	1.07626	1.07626	sample up vs control	49.0371	0.0134887	0.000825211	1
12186	212794_s_at	23325	KIAA1033	KIAA1033	NM_015275	0.00599438	1	0.0969936	0.00599438	1	0.0969936	1.7646	1.7646	sample up vs control	48.9535	0.805584	0.0493683	1
11881	212489_at	1289	COL5A1	collagen, type V, alpha 1	NM_000093 /// NM_001278074	0.00599543	1	0.0969936	0.00599543	1	0.0969936	0.612293	-1.6332	sample down vs control	48.9476	0.601017	0.0368364	1
18987	219616_at	79611	ACSS3	acyl-CoA synthetase short-chain family member 3	NM_024560	0.00599984	1	0.0969944	0.00599984	1	0.0969944	1.1808	1.1808	sample up vs control	48.9224	0.0689816	0.00423006	1
1828	202293_at	10274	STAG1	stromal antigen 1	NM_005862	0.00601396	1	0.0971522	0.00601396	1	0.0971522	0.834412	-1.19845	sample down vs control	48.8421	0.0818502	0.00502743	1
18076	218705_s_at	28966	SNX24	sorting nexin 24	NM_014035	0.00602247	1	0.0972193	0.00602247	1	0.0972193	1.30212	1.30212	sample up vs control	48.7938	0.174069	0.0107023	1
9857	210372_s_at	7164	TPD52L1	tumor protein D52-like 1	NM_001003395 /// NM_001003396 /// NM_001003397 /// NM_003287	0.00604103	1	0.0973476	0.00604103	1	0.0973476	1.16911	1.16911	sample up vs control	48.6889	0.0609708	0.00375676	1
1162	201627_s_at	3638	INSIG1	insulin induced gene 1	NM_005542 /// NM_198336 /// NM_198337	0.00605024	1	0.0973476	0.00605024	1	0.0973476	1.18911	1.18911	sample up vs control	48.6371	0.0749289	0.00462171	1
8052	208547_at	3018	HIST1H2BB	histone cluster 1, H2bb	NM_021062	0.00605126	1	0.0973476	0.00605126	1	0.0973476	0.729367	-1.37105	sample down vs control	48.6314	0.24874	0.0153444	1
21348	221981_s_at	79726	WDR59	WD repeat domain 59	NM_030581	0.00605534	1	0.0973476	0.00605534	1	0.0973476	1.11643	1.11643	sample up vs control	48.6085	0.0302972	0.00186987	1
7319	207791_s_at	5861	RAB1A	RAB1A, member RAS oncogene family	NM_004161 /// NM_015543	0.00606951	1	0.0973476	0.00606951	1	0.0973476	0.800151	-1.24976	sample down vs control	48.5291	0.124154	0.00767505	1
12014	212622_at	440026	TMEM41B	transmembrane protein 41B	NM_001165030 /// NM_015012 /// NR_028491	0.00606951	1	0.0973476	0.00606951	1	0.0973476	1.18779	1.18779	sample up vs control	48.5291	0.0739741	0.00457298	1
11960	212568_s_at	1737	DLAT	dihydrolipoamide S-acetyltransferase	NM_001931	0.00607087	1	0.0973476	0.00607087	1	0.0973476	1.37619	1.37619	sample up vs control	48.5215	0.254665	0.0157455	1
9239	209744_x_at	83737	ITCH	itchy E3 ubiquitin protein ligase	NM_001257137 /// NM_001257138 /// NM_031483	0.00607575	1	0.0973476	0.00607575	1	0.0973476	1.27199	1.27199	sample up vs control	48.4942	0.144561	0.008943	1
3642	204108_at	4800	NFYA	nuclear transcription factor Y, alpha	NM_002505 /// NM_021705	0.00607608	1	0.0973476	0.00607608	1	0.0973476	1.24078	1.24078	sample up vs control	48.4924	0.116248	0.00719171	1
17050	217678_at	23657	SLC7A11	solute carrier family 7 (anionic amino acid transporter light chain, xc- system), membe	NM_014331	0.00607833	1	0.0973476	0.00607833	1	0.0973476	0.361685	-2.76483	sample down vs control	48.4798	2.58318	0.159851	1
3211	203677_s_at	6895	TARBP2	TAR (HIV-1) RNA binding protein 2	NM_004178 /// NM_134323 /// NM_134324	0.00608647	1	0.0973476	0.00608647	1	0.0973476	0.886931	-1.12748	sample down vs control	48.4344	0.0359588	0.00222727	1
3429	203895_at	5332	PLCB4	phospholipase C, beta 4	NM_000933 /// NM_001172646 /// NM_182797	0.00608665	1	0.0973476	0.00608665	1	0.0973476	1.984	1.984	sample up vs control	48.4334	1.17235	0.0726161	1
17669	218297_at	80013	FAM188A	family with sequence similarity 188, member A	NM_024948	0.00609476	1	0.0973476	0.00609476	1	0.0973476	1.34592	1.34592	sample up vs control	48.3884	0.220425	0.013666	1
13058	213671_s_at	4141	MARS	methionyl-tRNA synthetase	NM_004990	0.00609694	1	0.0973476	0.00609694	1	0.0973476	0.815326	-1.2265	sample down vs control	48.3763	0.104113	0.00645643	1
20879	221509_at	8562	DENR	density-regulated protein	NM_003677	0.00609709	1	0.0973476	0.00609709	1	0.0973476	0.910138	-1.09873	sample down vs control	48.3754	0.022144	0.00137326	1
18978	219607_s_at	51338	MS4A4A	membrane-spanning 4-domains, subfamily A, member 4A	NM_001243266 /// NM_024021 /// NM_148975	0.00610047	1	0.0973476	0.00610047	1	0.0973476	0.95171	-1.05074	sample down vs control	48.3567	0.00611847	0.000379584	1
3581	204047_s_at	9749	PHACTR2	phosphatase and actin regulator 2	NM_001100164 /// NM_001100165 /// NM_001100166 /// NM_014721	0.00610471	1	0.0973476	0.00610471	1	0.0973476	1.54004	1.54004	sample up vs control	48.3332	0.465704	0.0289058	1
8473	208971_at	7389	UROD	uroporphyrinogen decarboxylase	NM_000374 /// NR_036510	0.00611363	1	0.0973532	0.00611363	1	0.0973532	0.789618	-1.26644	sample down vs control	48.2839	0.139352	0.00865827	1
8364	208862_s_at	1500 /// 100528016	CTNND1 /// TMX2-CTNND1	catenin (cadherin-associated protein), delta 1 /// TMX2-CTNND1 readthrough (NMD candida	NM_001085458 /// NM_001085459 /// NM_001085460 /// NM_001085461 /// NM_001085462 /// NM	0.00611759	1	0.0973532	0.00611759	1	0.0973532	1.16047	1.16047	sample up vs control	48.262	0.0553212	0.00343881	1
10950	211537_x_at	6885	MAP3K7	mitogen-activated protein kinase kinase kinase 7	NM_003188 /// NM_145331 /// NM_145332 /// NM_145333	0.00611817	1	0.0973532	0.00611817	1	0.0973532	1.21087	1.21087	sample up vs control	48.2588	0.0914402	0.00568436	1
3615	204081_at	4900	NRGN	neurogranin (protein kinase C substrate, RC3)	NM_001126181 /// NM_006176	0.00613139	1	0.0973536	0.00613139	1	0.0973536	0.721241	-1.3865	sample down vs control	48.186	0.266714	0.0166053	1
2164	202629_at	10513	APPBP2	amyloid beta precursor protein (cytoplasmic tail) binding protein 2	NM_006380	0.00613426	1	0.0973536	0.00613426	1	0.0973536	1.18645	1.18645	sample up vs control	48.1702	0.0730078	0.00454687	1
5107	205573_s_at	51375	SNX7	sorting nexin 7	NM_015976 /// NM_152238 /// NR_033716	0.00613534	1	0.0973536	0.00613534	1	0.0973536	1.38262	1.38262	sample up vs control	48.1643	0.262161	0.0163292	1
17225	217853_at	64759	TNS3	tensin 3	NM_022748	0.00613568	1	0.0973536	0.00613568	1	0.0973536	0.503133	-1.98755	sample down vs control	48.1624	1.17847	0.0734059	1
543	201008_s_at	10628 /// 101060503	LOC101060503 /// TXNIP	thioredoxin-interacting protein-like /// thioredoxin interacting protein	NM_006472 /// XM_003960169 /// XM_003960170	0.00615065	1	0.0974712	0.00615065	1	0.0974712	1.5466	1.5466	sample up vs control	48.0804	0.474922	0.029633	1
11745	212353_at	23213	SULF1	sulfatase 1	NM_001128204 /// NM_001128205 /// NM_001128206 /// NM_015170	0.00615184	1	0.0974712	0.00615184	1	0.0974712	0.407229	-2.45562	sample down vs control	48.0739	2.01581	0.125795	1
4237	204703_at	8100	IFT88	intraflagellar transport 88 homolog (Chlamydomonas)	NM_006531 /// NM_175605	0.00615908	1	0.0975166	0.00615908	1	0.0975166	1.12818	1.12818	sample up vs control	48.0343	0.0363295	0.00226897	1
12453	213063_at	79882	ZC3H14	zinc finger CCCH-type containing 14	NM_001160103 /// NM_001160104 /// NM_024824 /// NM_207660 /// NM_207661 /// NM_207662	0.00616387	1	0.097523	0.00616387	1	0.097523	1.11816	1.11816	sample up vs control	48.0082	0.0311531	0.00194674	1
324	200789_at	1891	ECH1	enoyl CoA hydratase 1, peroxisomal	NM_001398	0.00616997	1	0.0975481	0.00616997	1	0.0975481	0.813273	-1.2296	sample down vs control	47.975	0.106699	0.00667217	1
22078	51200_at	55049	C19orf60	chromosome 19 open reading frame 60	NM_001100418 /// NM_001100419 /// NM_017967	0.0061777	1	0.0975481	0.0061777	1	0.0975481	0.744058	-1.34398	sample down vs control	47.9329	0.218296	0.0136626	1
6571	207038_at	9120	SLC16A6	solute carrier family 16, member 6 (monocarboxylic acid transporter 7)	NM_001174166 /// NM_004694	0.00617859	1	0.0975481	0.00617859	1	0.0975481	1.37341	1.37341	sample up vs control	47.9281	0.251453	0.0157394	1
1164	201629_s_at	52	ACP1	acid phosphatase 1, soluble	NM_001040649 /// NM_004300 /// NM_007099 /// NM_177554 /// NR_024080	0.00619775	1	0.097596	0.00619775	1	0.097596	0.834299	-1.19861	sample down vs control	47.8244	0.0819727	0.0051421	1
8633	209132_s_at	54939	COMMD4	COMM domain containing 4	NM_017828	0.00619781	1	0.097596	0.00619781	1	0.097596	0.703683	-1.42109	sample down vs control	47.824	0.308461	0.0193497	1
3639	204105_s_at	4897	NRCAM	neuronal cell adhesion molecule	NM_001037132 /// NM_001037133 /// NM_001193582 /// NM_001193583 /// NM_001193584 /// NM	0.00621083	1	0.097596	0.00621083	1	0.097596	1.40756	1.40756	sample up vs control	47.7539	0.291896	0.0183375	1
13715	214329_x_at	8743	TNFSF10	tumor necrosis factor (ligand) superfamily, member 10	NM_001190942 /// NM_001190943 /// NM_003810 /// NR_033994	0.00621705	1	0.097596	0.00621705	1	0.097596	0.380271	-2.62971	sample down vs control	47.7204	2.3349	0.146786	1
21018	221650_s_at	54797 /// 100996782	LOC100996782 /// MED18	mediator of RNA polymerase II transcription subunit 18-like /// mediator complex subuni	NM_001127350 /// NM_017638 /// XM_003846750	0.0062183	1	0.097596	0.0062183	1	0.097596	1.23068	1.23068	sample up vs control	47.7137	0.107608	0.00676587	1
16948	217576_x_at	6655	SOS2	son of sevenless homolog 2 (Drosophila)	NM_006939	0.00623425	1	0.097596	0.00623425	1	0.097596	1.38752	1.38752	sample up vs control	47.6283	0.26792	0.0168757	1
21802	33778_at	25771	TBC1D22A	TBC1 domain family, member 22A	NM_014346	0.00623717	1	0.097596	0.00623717	1	0.097596	0.902723	-1.10776	sample down vs control	47.6126	0.0261586	0.00164822	1
22005	44065_at	84934	C12orf52	chromosome 12 open reading frame 52	NM_032848	0.00624158	1	0.097596	0.00624158	1	0.097596	0.909322	-1.09972	sample down vs control	47.5891	0.022568	0.00142268	1
11212	211809_x_at	1305	COL13A1	collagen, type XIII, alpha 1	NM_001130103 /// NM_005203 /// NM_080798 /// NM_080799 /// NM_080800 /// NM_080801 ///	0.00624228	1	0.097596	0.00624228	1	0.097596	0.847624	-1.17977	sample down vs control	47.5854	0.0682605	0.00430346	1
21214	221847_at	100129361	LOC100129361	chromosome X open reading frame 69-like	NM_001271592 /// NR_036583	0.00624619	1	0.097596	0.00624619	1	0.097596	0.874621	-1.14335	sample down vs control	47.5645	0.0448238	0.00282714	1
641	201106_at	2879	GPX4	glutathione peroxidase 4	NM_001039847 /// NM_001039848 /// NM_002085	0.00624803	1	0.097596	0.00624803	1	0.097596	0.853076	-1.17223	sample down vs control	47.5547	0.0630689	0.00397872	1
3033	203499_at	1969	EPHA2	EPH receptor A2	NM_004431	0.0062535	1	0.097596	0.0062535	1	0.097596	0.761815	-1.31265	sample down vs control	47.5256	0.184855	0.0116688	1
1956	202421_at	3321	IGSF3	immunoglobulin superfamily, member 3	NM_001007237 /// NM_001542	0.00627066	1	0.097596	0.00627066	1	0.097596	1.31852	1.31852	sample up vs control	47.4345	0.190964	0.0120775	1
12243	212851_at	23142	DCUN1D4	DCN1, defective in cullin neddylation 1, domain containing 4	NM_001040402 /// NM_015115	0.00627277	1	0.097596	0.00627277	1	0.097596	1.21544	1.21544	sample up vs control	47.4233	0.0950765	0.00601454	1
12577	213188_s_at	84864	MINA	MYC induced nuclear antigen	NM_001042533 /// NM_001261829 /// NM_032778 /// NM_153182	0.00627479	1	0.097596	0.00627479	1	0.097596	1.25326	1.25326	sample up vs control	47.4126	0.127282	0.00805368	1
18462	219091_s_at	79812	MMRN2	multimerin 2	NM_024756	0.00627521	1	0.097596	0.00627521	1	0.097596	1.185	1.185	sample up vs control	47.4104	0.0719601	0.00455344	1
11169	211763_s_at	7320	UBE2B	ubiquitin-conjugating enzyme E2B	NM_003337	0.00628053	1	0.097596	0.00628053	1	0.097596	1.31006	1.31006	sample up vs control	47.3823	0.18218	0.0115347	1
9257	209762_x_at	3431	SP110	SP110 nuclear body protein	NM_001185015 /// NM_004509 /// NM_004510 /// NM_080424	0.00628279	1	0.097596	0.00628279	1	0.097596	0.742173	-1.34739	sample down vs control	47.3704	0.222058	0.0140631	1
4300	204766_s_at	4521	NUDT1	nudix (nucleoside diphosphate linked moiety X)-type motif 1	NM_002452 /// NM_198948 /// NM_198949 /// NM_198950 /// NM_198952 /// NM_198953 /// NM_	0.00628679	1	0.097596	0.00628679	1	0.097596	0.830446	-1.20417	sample down vs control	47.3493	0.0862158	0.00546254	1
13292	213906_at	4603	MYBL1	v-myb myeloblastosis viral oncogene homolog (avian)-like 1	NM_001080416 /// NM_001144755	0.00628692	1	0.097596	0.00628692	1	0.097596	1.71313	1.71313	sample up vs control	47.3486	0.72379	0.0458592	1
12761	213373_s_at	841	CASP8	caspase 8, apoptosis-related cysteine peptidase	NM_001080124 /// NM_001080125 /// NM_001228 /// NM_033355 /// NM_033356 /// NM_033357 /	0.00629094	1	0.097596	0.00629094	1	0.097596	0.767619	-1.30273	sample down vs control	47.3274	0.174686	0.011073	1
1885	202350_s_at	4147 /// 100506558	LOC100506558 /// MATN2	uncharacterized LOC100506558 /// matrilin 2	NM_002380 /// NM_030583 /// XR_108869 /// XR_133494 /// XR_171741	0.0062935	1	0.097596	0.0062935	1	0.097596	0.720574	-1.38778	sample down vs control	47.3139	0.268228	0.0170073	1
624	201089_at	526	ATP6V1B2	ATPase, H+ transporting, lysosomal 56/58kDa, V1 subunit B2	NM_001693	0.00629981	1	0.097596	0.00629981	1	0.097596	1.28273	1.28273	sample up vs control	47.2807	0.154849	0.0098253	1
18225	218854_at	29940	DSE	dermatan sulfate epimerase	NM_001080976 /// NM_013352	0.00630047	1	0.097596	0.00630047	1	0.097596	0.746527	-1.33954	sample down vs control	47.2772	0.21343	0.0135433	1
21887	37425_g_at	54535	CCHCR1	coiled-coil alpha-helical rod protein 1	NM_001105563 /// NM_001105564 /// NM_019052	0.00630279	1	0.097596	0.00630279	1	0.097596	0.897326	-1.11442	sample down vs control	47.2651	0.029314	0.00186061	1
18329	218958_at	55049	C19orf60	chromosome 19 open reading frame 60	NM_001100418 /// NM_001100419 /// NM_017967	0.00630341	1	0.097596	0.00630341	1	0.097596	0.683454	-1.46316	sample down vs control	47.2618	0.361792	0.0229652	1
16887	217515_s_at	779	CACNA1S	calcium channel, voltage-dependent, L type, alpha 1S subunit	NM_000069	0.00630347	1	0.097596	0.00630347	1	0.097596	1.11931	1.11931	sample up vs control	47.2615	0.0317323	0.00201426	1
3185	203651_at	9765	ZFYVE16	zinc finger, FYVE domain containing 16	NM_001105251 /// NM_014733	0.00630845	1	0.097596	0.00630845	1	0.097596	0.927734	-1.0779	sample down vs control	47.2353	0.0140532	0.000892544	1
8680	209179_s_at	79143	MBOAT7	membrane bound O-acyltransferase domain containing 7	NM_001146056 /// NM_001146082 /// NM_001146083 /// NM_024298	0.00631134	1	0.097596	0.00631134	1	0.097596	0.83608	-1.19606	sample down vs control	47.2202	0.0800542	0.00508601	1
15453	216074_x_at	23286	WWC1	WW and C2 domain containing 1	NM_001161661 /// NM_001161662 /// NM_015238	0.00632057	1	0.097596	0.00632057	1	0.097596	1.12475	1.12475	sample up vs control	47.1719	0.0345194	0.00219534	1
6712	207180_s_at	10553	HTATIP2	HIV-1 Tat interactive protein 2, 30kDa	NM_001098520 /// NM_001098521 /// NM_001098522 /// NM_001098523 /// NM_006410	0.006322	1	0.097596	0.006322	1	0.097596	0.862663	-1.1592	sample down vs control	47.1644	0.0545098	0.00346722	1
13392	214006_s_at	2677	GGCX	gamma-glutamyl carboxylase	NM_000821 /// NM_001142269	0.00632273	1	0.097596	0.00632273	1	0.097596	0.922297	-1.08425	sample down vs control	47.1606	0.0163419	0.00103955	1
1124	201589_at	8243	SMC1A	structural maintenance of chromosomes 1A	NM_006306	0.00632619	1	0.097596	0.00632619	1	0.097596	0.896818	-1.11505	sample down vs control	47.1425	0.0296215	0.00188502	1
12006	212614_at	84159	ARID5B	AT rich interactive domain 5B (MRF1-like)	NM_001244638 /// NM_032199	0.00633603	1	0.0976801	0.00633603	1	0.0976801	0.826175	-1.2104	sample down vs control	47.0913	0.091067	0.00580152	1
11007	211595_s_at	64963	MRPS11	mitochondrial ribosomal protein S11	NM_022839 /// NM_176805	0.00635184	1	0.0978114	0.00635184	1	0.0978114	0.769124	-1.30018	sample down vs control	47.0091	0.172107	0.0109835	1
18741	219370_at	56475	RPRM	reprimo, TP53 dependent G2 arrest mediator candidate	NM_019845	0.00635333	1	0.0978114	0.00635333	1	0.0978114	0.619431	-1.61439	sample down vs control	47.0014	0.572952	0.0365703	1
8898	209398_at	3006	HIST1H1C	histone cluster 1, H1c	NM_005319	0.00635851	1	0.0978205	0.00635851	1	0.0978205	0.807469	-1.23844	sample down vs control	46.9746	0.114222	0.00729472	1
10084	210612_s_at	8871	SYNJ2	synaptojanin 2	NM_001178088 /// NM_003898	0.0063627	1	0.0978205	0.0063627	1	0.0978205	1.46667	1.46667	sample up vs control	46.9529	0.36636	0.0234082	1
9429	209936_at	10181	RBM5	RNA binding motif protein 5	NM_005778 /// NR_036627	0.00636889	1	0.0978481	0.00636889	1	0.0978481	1.31502	1.31502	sample up vs control	46.921	0.187314	0.0119764	1
3446	203912_s_at	1774	DNASE1L1	deoxyribonuclease I-like 1	NM_001009932 /// NM_001009933 /// NM_001009934 /// NM_006730	0.0063787	1	0.0979275	0.0063787	1	0.0979275	0.88946	-1.12428	sample down vs control	46.8704	0.0342725	0.00219365	1
6076	206543_at	6595	SMARCA2	SWI/SNF related, matrix associated, actin dependent regulator of chromatin, subfamily a	NM_003070 /// NM_139045	0.00638285	1	0.0979275	0.00638285	1	0.0979275	1.36641	1.36641	sample up vs control	46.8491	0.243421	0.0155876	1
6327	206794_at	2066	ERBB4	v-erb-a erythroblastic leukemia viral oncogene homolog 4 (avian)	NM_001042599 /// NM_005235	0.0063951	1	0.098048	0.0063951	1	0.098048	1.37567	1.37567	sample up vs control	46.7862	0.254063	0.0162909	1
6661	207128_s_at	7766	ZNF223	zinc finger protein 223	NM_013361	0.00640933	1	0.0981985	0.00640933	1	0.0981985	1.15399	1.15399	sample up vs control	46.7134	0.0512342	0.00329033	1
17810	218438_s_at	80306	MED28	mediator complex subunit 28	NM_025205	0.00643188	1	0.0984134	0.00643188	1	0.0984134	0.872403	-1.14626	sample down vs control	46.5986	0.0465395	0.0029962	1
1280	201745_at	5756	TWF1	twinfilin actin-binding protein 1	NM_001242397 /// NM_002822 /// NM_198974 /// NR_073472 /// NR_073473	0.00643219	1	0.0984134	0.00643219	1	0.0984134	1.31106	1.31106	sample up vs control	46.597	0.183206	0.0117951	1
1133	201598_s_at	3636	INPPL1	inositol polyphosphate phosphatase-like 1	NM_001567	0.00644899	1	0.0984764	0.00644899	1	0.0984764	0.871136	-1.14793	sample down vs control	46.5119	0.0475353	0.00306601	1
770	201235_s_at	7832	BTG2	BTG family, member 2	NM_006763	0.00644935	1	0.0984764	0.00644935	1	0.0984764	1.18331	1.18331	sample up vs control	46.5101	0.0707585	0.00456407	1
11399	212005_at	26099	SZRD1	SUZ RNA binding domain containing 1	NM_001114600 /// NM_001271869 /// NM_015609 /// NR_073500 /// NR_073501 /// NR_073502 /	0.00645074	1	0.0984764	0.00645074	1	0.0984764	0.849394	-1.17731	sample down vs control	46.503	0.0665485	0.00429317	1
1416	201881_s_at	25820	ARIH1	ariadne homolog, ubiquitin-conjugating enzyme E2 binding protein, 1 (Drosophila)	NM_005744	0.00645399	1	0.0984764	0.00645399	1	0.0984764	1.23026	1.23026	sample up vs control	46.4866	0.107258	0.00692187	1
2222	202687_s_at	8743	TNFSF10	tumor necrosis factor (ligand) superfamily, member 10	NM_001190942 /// NM_001190943 /// NM_003810 /// NR_033994	0.0064611	1	0.0985175	0.0064611	1	0.0985175	0.46129	-2.16783	sample down vs control	46.4508	1.49523	0.0965684	1
77	200049_at	11143	KAT7	K(lysine) acetyltransferase 7	NM_001199155 /// NM_001199156 /// NM_001199157 /// NM_001199158 /// NM_007067	0.00647958	1	0.0986502	0.00647958	1	0.0986502	1.11204	1.11204	sample up vs control	46.3579	0.0281657	0.00182271	1
19968	220597_s_at	51329	ARL6IP4	ADP-ribosylation-like factor 6 interacting protein 4	NM_001002251 /// NM_001002252 /// NM_001278378 /// NM_001278379 /// NM_001278380 /// NM	0.00647994	1	0.0986502	0.00647994	1	0.0986502	0.809685	-1.23505	sample down vs control	46.3561	0.111313	0.0072038	1
18943	219572_at	93664	CADPS2	Ca++-dependent secretion activator 2	NM_001009571 /// NM_001167940 /// NM_017954	0.00648309	1	0.0986502	0.00648309	1	0.0986502	0.585108	-1.70909	sample down vs control	46.3403	0.717452	0.0464467	1
15982	216605_s_at	90273	CEACAM21	carcinoembryonic antigen-related cell adhesion molecule 21	NM_001098506 /// NM_033543	0.00648783	1	0.0986548	0.00648783	1	0.0986548	0.956224	-1.04578	sample down vs control	46.3166	0.00500456	0.000324154	1
3951	204417_at	2581	GALC	galactosylceramidase	NM_000153 /// NM_001037525 /// NM_001201401 /// NM_001201402	0.00649328	1	0.0986704	0.00649328	1	0.0986704	1.31566	1.31566	sample up vs control	46.2893	0.187979	0.0121828	1
1044	201509_at	3420	IDH3B	isocitrate dehydrogenase 3 (NAD+) beta	NM_001258384 /// NM_006899 /// NM_174855 /// NM_174856	0.0065083	1	0.0988281	0.0065083	1	0.0988281	0.803439	-1.24465	sample down vs control	46.2144	0.11963	0.00776573	1
115	200087_s_at	10959	TMED2	transmembrane emp24 domain trafficking protein 2	NM_006815	0.00651537	1	0.0988281	0.00651537	1	0.0988281	1.16195	1.16195	sample up vs control	46.1793	0.0562744	0.00365582	1
6489	206956_at	632 /// 100527963	BGLAP /// PMF1-BGLAP	bone gamma-carboxyglutamate (gla) protein /// PMF1-BGLAP readthrough	NM_001199661 /// NM_001199662 /// NM_001199663 /// NM_001199664 /// NM_199173	0.00651697	1	0.0988281	0.00651697	1	0.0988281	0.69835	-1.43195	sample down vs control	46.1713	0.321962	0.0209196	1
12038	212646_at	23180	RFTN1	raftlin, lipid raft linker 1	NM_015150	0.00653783	1	0.0989349	0.00653783	1	0.0989349	1.60208	1.60208	sample up vs control	46.068	0.554794	0.0361288	1
9062	209565_at	7737	RNF113A	ring finger protein 113A	NM_006978	0.00654214	1	0.0989349	0.00654214	1	0.0989349	0.87664	-1.14072	sample down vs control	46.0467	0.0432942	0.00282067	1
1040	201505_at	3912	LAMB1	laminin, beta 1	NM_002291	0.0065466	1	0.0989349	0.0065466	1	0.0989349	0.734425	-1.36161	sample down vs control	46.0247	0.237964	0.015511	1
15674	216295_s_at	1211	CLTA	clathrin, light chain A	NM_001076677 /// NM_001184760 /// NM_001184761 /// NM_001184762 /// NM_001833 /// NM_00	0.00654746	1	0.0989349	0.00654746	1	0.0989349	0.832396	-1.20135	sample down vs control	46.0205	0.0840526	0.00547925	1
4695	205161_s_at	8800	PEX11A	peroxisomal biogenesis factor 11 alpha	NM_001271572 /// NM_001271573 /// NM_003847	0.00654859	1	0.0989349	0.00654859	1	0.0989349	1.38289	1.38289	sample up vs control	46.0149	0.262482	0.0171128	1
6609	207076_s_at	445	ASS1	argininosuccinate synthase 1	NM_000050 /// NM_054012	0.00655066	1	0.0989349	0.00655066	1	0.0989349	0.783588	-1.27618	sample down vs control	46.0047	0.148544	0.00968663	1
17378	218006_s_at	7570	ZNF22	zinc finger protein 22	NM_006963	0.00656192	1	0.0990379	0.00656192	1	0.0990379	1.19819	1.19819	sample up vs control	45.9493	0.0816525	0.00533104	1
17643	218271_s_at	55486	PARL	presenilin associated, rhomboid-like	NM_001037639 /// NM_001037640 /// NM_018622	0.00656848	1	0.0990698	0.00656848	1	0.0990698	0.883067	-1.13242	sample down vs control	45.9172	0.0386237	0.00252348	1
22151	60474_at	55612	FERMT1	fermitin family member 1	NM_017671	0.00658066	1	0.0991225	0.00658066	1	0.0991225	0.710752	-1.40696	sample down vs control	45.8575	0.291165	0.019048	1
4983	205449_at	29901	SAC3D1	SAC3 domain containing 1	NM_013299	0.00658088	1	0.0991225	0.00658088	1	0.0991225	0.878222	-1.13866	sample down vs control	45.8565	0.0421169	0.00275535	1
21256	221889_at	253980	KCTD13	potassium channel tetramerisation domain containing 13	NM_178863	0.00658718	1	0.0991249	0.00658718	1	0.0991249	1.26259	1.26259	sample up vs control	45.8257	0.135782	0.00888904	1
8121	208616_s_at	8073	PTP4A2	protein tyrosine phosphatase type IVA, member 2	NM_001195100 /// NM_001195101 /// NM_003479 /// NM_080391 /// NM_080392	0.00658994	1	0.0991249	0.00658994	1	0.0991249	0.887185	-1.12716	sample down vs control	45.8123	0.0357877	0.00234354	1
4729	205195_at	1174	AP1S1	adaptor-related protein complex 1, sigma 1 subunit	NM_001283 /// NM_057089	0.00659766	1	0.0991572	0.00659766	1	0.0991572	0.747547	-1.33771	sample down vs control	45.7747	0.211441	0.0138575	1
1704	202169_s_at	60496	AASDHPPT	aminoadipate-semialdehyde dehydrogenase-phosphopantetheinyl transferase	NM_015423	0.00660822	1	0.0991572	0.00660822	1	0.0991572	1.20668	1.20668	sample up vs control	45.7234	0.0881587	0.00578427	1
17348	217976_s_at	51143	DYNC1LI1	dynein, cytoplasmic 1, light intermediate chain 1	NM_016141	0.00660948	1	0.0991572	0.00660948	1	0.0991572	1.2472	1.2472	sample up vs control	45.7172	0.121877	0.00799768	1
18269	218898_at	79850	FAM57A	family with sequence similarity 57, member A	NM_024792	0.0066099	1	0.0991572	0.0066099	1	0.0991572	0.835524	-1.19685	sample down vs control	45.7152	0.0806504	0.00529258	1
22171	64438_at	79701	OGFOD3	2-oxoglutarate and iron-dependent oxygenase domain containing 3	NM_024648 /// NM_175902 /// NR_033265	0.00661434	1	0.0991572	0.00661434	1	0.0991572	0.886004	-1.12866	sample down vs control	45.6937	0.0365882	0.00240218	1
12897	213509_x_at	8824	CES2	carboxylesterase 2	NM_003869 /// NM_198061 /// NR_036684	0.00663779	1	0.0994418	0.00663779	1	0.0994418	0.905853	-1.10393	sample down vs control	45.5804	0.0244195	0.00160723	1
309	200774_at	23196	FAM120A	family with sequence similarity 120A	NM_014612	0.00665303	1	0.0996032	0.00665303	1	0.0996032	1.14387	1.14387	sample up vs control	45.5071	0.0451265	0.00297491	1
10401	210947_s_at	4437	MSH3	mutS homolog 3 (E. coli)	NM_002439	0.00667054	1	0.0997983	0.00667054	1	0.0997983	1.27509	1.27509	sample up vs control	45.4233	0.1475	0.00974167	1
18723	219352_at	55008	HERC6	HECT and RLD domain containing E3 ubiquitin protein ligase family member 6	NM_001013000 /// NM_001013002 /// NM_001013005 /// NM_001165136 /// NM_017912	0.0066757	1	0.0998085	0.0066757	1	0.0998085	0.656765	-1.52262	sample down vs control	45.3986	0.441486	0.0291739	1
17853	218481_at	56915	EXOSC5	exosome component 5	NM_020158	0.00669659	1	0.100054	0.00669659	1	0.100054	0.744853	-1.34255	sample down vs control	45.2992	0.216722	0.0143527	1
13259	213872_at	---	---	---	---	0.00671017	1	0.100189	0.00671017	1	0.100189	1.4297	1.4297	sample up vs control	45.2349	0.319148	0.021166	1
9777	210290_at	7727	ZNF174	zinc finger protein 174	NM_001032292 /// NM_003450	0.00672851	1	0.100293	0.00672851	1	0.100293	0.811511	-1.23227	sample down vs control	45.1483	0.10895	0.0072395	1
1655	202120_x_at	1175	AP2S1	adaptor-related protein complex 2, sigma 1 subunit	NM_004069 /// NM_021575	0.00672854	1	0.100293	0.00672854	1	0.100293	0.85326	-1.17198	sample down vs control	45.1482	0.0628975	0.00417941	1
5230	205696_s_at	2674	GFRA1	GDNF family receptor alpha 1	NM_001145453 /// NM_005264 /// NM_145793	0.00674124	1	0.100293	0.00674124	1	0.100293	1.68386	1.68386	sample up vs control	45.0885	0.678192	0.0451241	1
138	200603_at	5573	PRKAR1A	protein kinase, cAMP-dependent, regulatory, type I, alpha	NM_001276289 /// NM_001276290 /// NM_001278433 /// NM_002734 /// NM_212471 /// NM_21247	0.00674673	1	0.100293	0.00674673	1	0.100293	1.18476	1.18476	sample up vs control	45.0627	0.0717904	0.00477937	1
18382	219011_at	57664	PLEKHA4	pleckstrin homology domain containing, family A (phosphoinositide binding specific) mem	NM_001161354 /// NM_020904	0.00674931	1	0.100293	0.00674931	1	0.100293	0.718002	-1.39275	sample down vs control	45.0506	0.274113	0.0182537	1
935	201400_at	5691	PSMB3	proteasome (prosome, macropain) subunit, beta type, 3	NM_002795	0.00675963	1	0.100293	0.00675963	1	0.100293	0.778575	-1.2844	sample down vs control	45.0024	0.156466	0.0104305	1
12162	212770_at	7090	TLE3	transducin-like enhancer of split 3 (E(sp1) homolog, Drosophila)	NM_001105192 /// NM_005078 /// NM_020908	0.00676644	1	0.100293	0.00676644	1	0.100293	0.811807	-1.23182	sample down vs control	44.9706	0.10857	0.00724274	1
665	201130_s_at	999	CDH1	cadherin 1, type 1, E-cadherin (epithelial)	NM_004360	0.00676727	1	0.100293	0.00676727	1	0.100293	1.65649	1.65649	sample up vs control	44.9667	0.636212	0.0424456	1
9018	209518_at	6602	SMARCD1	SWI/SNF related, matrix associated, actin dependent regulator of chromatin, subfamily d	NM_003076 /// NM_139071	0.00676809	1	0.100293	0.00676809	1	0.100293	0.907439	-1.102	sample down vs control	44.9629	0.0235627	0.00157214	1
21557	222190_s_at	64755	C16orf58	chromosome 16 open reading frame 58	NM_022744	0.00677327	1	0.100293	0.00677327	1	0.100293	1.18132	1.18132	sample up vs control	44.9387	0.0693538	0.00462989	1
18874	219503_s_at	55287	TMEM40	transmembrane protein 40	NM_018306	0.00677367	1	0.100293	0.00677367	1	0.100293	0.741908	-1.34788	sample down vs control	44.9369	0.22259	0.0148602	1
3164	203630_s_at	10466	COG5	component of oligomeric golgi complex 5	NM_001161520 /// NM_006348 /// NM_181733	0.00677509	1	0.100293	0.00677509	1	0.100293	1.13966	1.13966	sample up vs control	44.9303	0.0426869	0.00285021	1
567	201032_at	10904	BLCAP	bladder cancer associated protein	NM_001167820 /// NM_001167821 /// NM_001167822 /// NM_001167823 /// NM_006698	0.00677565	1	0.100293	0.00677565	1	0.100293	0.787374	-1.27004	sample down vs control	44.9277	0.14273	0.00953065	1
3120	203586_s_at	379	ARL4D	ADP-ribosylation factor-like 4D	NM_001661	0.00679069	1	0.100385	0.00679069	1	0.100385	0.880592	-1.1356	sample down vs control	44.8578	0.0403866	0.00270098	1
16632	217260_x_at	3500 /// 8935	IGHG1 /// SKAP2	immunoglobulin heavy constant gamma 1 (G1m marker) /// src kinase associated phosphopro	NM_003930	0.00679291	1	0.100385	0.00679291	1	0.100385	1.15042	1.15042	sample up vs control	44.8475	0.0490421	0.0032806	1
8184	208682_s_at	10916	MAGED2	melanoma antigen family D, 2	NM_014599 /// NM_177433 /// NM_201222	0.0068034	1	0.100385	0.0068034	1	0.100385	1.31415	1.31415	sample up vs control	44.7989	0.186411	0.0124832	1
15470	216091_s_at	8945	BTRC	beta-transducin repeat containing E3 ubiquitin protein ligase	NM_001256856 /// NM_003939 /// NM_033637	0.00680419	1	0.100385	0.00680419	1	0.100385	1.1436	1.1436	sample up vs control	44.7953	0.0449715	0.0030118	1
10928	211515_s_at	25778	DSTYK	dual serine/threonine and tyrosine protein kinase	NM_015375 /// NM_199462	0.00680436	1	0.100385	0.00680436	1	0.100385	1.40173	1.40173	sample up vs control	44.7945	0.284848	0.019077	1
8119	208614_s_at	2317	FLNB	filamin B, beta	NM_001164317 /// NM_001164318 /// NM_001164319 /// NM_001457	0.00681329	1	0.10045	0.00681329	1	0.10045	1.39573	1.39573	sample up vs control	44.7533	0.277662	0.0186129	1
7881	208373_s_at	5031	P2RY6	pyrimidinergic receptor P2Y, G-protein coupled, 6	NM_001277204 /// NM_001277205 /// NM_001277206 /// NM_001277207 /// NM_001277208 /// NM	0.00681931	1	0.100472	0.00681931	1	0.100472	0.8794	-1.13714	sample down vs control	44.7255	0.0412517	0.00276699	1
1473	201938_at	8099	CDK2AP1	cyclin-dependent kinase 2 associated protein 1	NM_001270433 /// NM_001270434 /// NM_004642 /// NR_073007 /// NR_073008	0.00682648	1	0.100511	0.00682648	1	0.100511	0.865138	-1.15588	sample down vs control	44.6925	0.0524161	0.00351845	1
10142	210671_x_at	5599	MAPK8	mitogen-activated protein kinase 8	NM_002750 /// NM_139046 /// NM_139047 /// NM_139049	0.00684104	1	0.100628	0.00684104	1	0.100628	1.29184	1.29184	sample up vs control	44.6257	0.163777	0.01101	1
3869	204335_at	55702	CCDC94	coiled-coil domain containing 94	NM_018074	0.00684376	1	0.100628	0.00684376	1	0.100628	0.784813	-1.27419	sample down vs control	44.6133	0.146646	0.00986116	1
21935	39248_at	360	AQP3	aquaporin 3 (Gill blood group)	NM_004925	0.00684895	1	0.100628	0.00684895	1	0.100628	0.453689	-2.20415	sample down vs control	44.5895	1.56013	0.104966	1
8329	208827_at	5694	PSMB6	proteasome (prosome, macropain) subunit, beta type, 6	NM_001270481 /// NM_002798	0.00685294	1	0.100628	0.00685294	1	0.100628	0.871366	-1.14762	sample down vs control	44.5713	0.047354	0.0031873	1
5077	205543_at	22824	HSPA4L	heat shock 70kDa protein 4-like	NM_014278	0.00685702	1	0.100628	0.00685702	1	0.100628	1.16822	1.16822	sample up vs control	44.5527	0.060379	0.00406568	1
2925	203391_at	2286	FKBP2	FK506 binding protein 2, 13kDa	NM_001135208 /// NM_004470 /// NM_057092	0.00688509	1	0.100965	0.00688509	1	0.100965	0.739029	-1.35313	sample down vs control	44.425	0.228425	0.0154255	1
17568	218196_at	28962	OSTM1	osteopetrosis associated transmembrane protein 1	NM_014028	0.00689361	1	0.100965	0.00689361	1	0.100965	1.56337	1.56337	sample up vs control	44.3865	0.498696	0.0337059	1
5835	206302_s_at	11163 /// 440672 /// 100996752 /// 101060261	LOC100996752 /// LOC101060261 /// NUDT4 /// NUDT4P1	uncharacterized LOC100996752 /// uncharacterized LOC101060261 /// nudix (nucleoside dip	NM_019094 /// NM_199040 /// NR_002212 /// XM_003846516 /// XM_003960271	0.00689794	1	0.100965	0.00689794	1	0.100965	0.745712	-1.341	sample down vs control	44.3669	0.215028	0.0145398	1
2374	202839_s_at	4713	NDUFB7	NADH dehydrogenase (ubiquinone) 1 beta subcomplex, 7, 18kDa	NM_004146	0.00690115	1	0.100965	0.00690115	1	0.100965	0.695323	-1.43818	sample down vs control	44.3524	0.3298	0.0223077	1
16018	216641_s_at	3898	LAD1	ladinin 1	NM_005558	0.00690905	1	0.100965	0.00690905	1	0.100965	1.15741	1.15741	sample up vs control	44.3168	0.053374	0.00361312	1
9436	209943_at	26235	FBXL4	F-box and leucine-rich repeat protein 4	NM_012160	0.00691027	1	0.100965	0.00691027	1	0.100965	1.33335	1.33335	sample up vs control	44.3113	0.206728	0.0139961	1
541	201006_at	7001	PRDX2	peroxiredoxin 2	NM_005809 /// NM_181737 /// NM_181738	0.00691172	1	0.100965	0.00691172	1	0.100965	0.901603	-1.10914	sample down vs control	44.3047	0.0267975	0.00181453	1
10315	210848_at	---	---	---	---	0.00692475	1	0.101089	0.00692475	1	0.101089	1.21722	1.21722	sample up vs control	44.2462	0.0965071	0.00654342	1
4540	205006_s_at	9397	NMT2	N-myristoyltransferase 2	NM_004808	0.00694878	1	0.101232	0.00694878	1	0.101232	0.799146	-1.25134	sample down vs control	44.1386	0.125558	0.0085339	1
4249	204715_at	24145	PANX1	pannexin 1	NM_015368	0.00695262	1	0.101232	0.00695262	1	0.101232	1.17707	1.17707	sample up vs control	44.1215	0.0663846	0.00451376	1
18615	219244_s_at	26589	MRPL46	mitochondrial ribosomal protein L46	NM_022163	0.00695507	1	0.101232	0.00695507	1	0.101232	0.811136	-1.23284	sample down vs control	44.1106	0.109433	0.00744263	1
8469	208967_s_at	204	AK2	adenylate kinase 2	NM_001199199 /// NM_001625 /// NM_013411 /// NR_037591 /// NR_037592	0.0069562	1	0.101232	0.0069562	1	0.101232	0.767004	-1.30377	sample down vs control	44.1055	0.175746	0.011954	1
9118	209621_s_at	27295	PDLIM3	PDZ and LIM domain 3	NM_001114107 /// NM_001257962 /// NM_001257963 /// NM_014476 /// NR_047562	0.0069617	1	0.101232	0.0069617	1	0.101232	0.88344	-1.13194	sample down vs control	44.081	0.0383617	0.00261076	1
15313	215933_s_at	3087	HHEX	hematopoietically expressed homeobox	NM_002729	0.00696572	1	0.101232	0.00696572	1	0.101232	0.828597	-1.20686	sample down vs control	44.0632	0.0882971	0.00601162	1
1503	201968_s_at	5236	PGM1	phosphoglucomutase 1	NM_001172818 /// NM_001172819 /// NM_002633	0.00696632	1	0.101232	0.00696632	1	0.101232	1.58705	1.58705	sample up vs control	44.0605	0.53282	0.0362788	1
7368	207842_s_at	22794	CASC3	cancer susceptibility candidate 3	NM_007359	0.00697192	1	0.101247	0.00697192	1	0.101247	1.27932	1.27932	sample up vs control	44.0356	0.15155	0.0103246	1
14313	214931_s_at	6733	SRPK2	SRSF protein kinase 2	NM_001278273 /// NM_182691 /// NM_182692	0.00697735	1	0.10126	0.00697735	1	0.10126	1.17984	1.17984	sample up vs control	44.0115	0.0683143	0.00465657	1
17580	218208_at	80148	PQLC1	PQ loop repeat containing 1	NM_001146343 /// NM_001146345 /// NM_025078	0.00698404	1	0.101291	0.00698404	1	0.101291	0.765581	-1.3062	sample down vs control	43.9819	0.178215	0.012156	1
8876	209376_x_at	9169	SCAF11	SR-related CTD-associated factor 11	NM_004719	0.00699223	1	0.101344	0.00699223	1	0.101344	1.37838	1.37838	sample up vs control	43.9457	0.257212	0.0175588	1
1020	201485_s_at	5955	RCN2	reticulocalbin 2, EF-hand calcium binding domain	NM_001271837 /// NM_002902	0.00701169	1	0.101507	0.00701169	1	0.101507	1.18323	1.18323	sample up vs control	43.8599	0.070703	0.00483605	1
11684	212291_at	204851	HIPK1	homeodomain interacting protein kinase 1	NM_152696 /// NM_181358 /// NM_198268 /// NM_198269	0.00701966	1	0.101507	0.00701966	1	0.101507	2.06515	2.06515	sample up vs control	43.825	1.31356	0.0899185	1
2442	202906_s_at	4683	NBN	nibrin	NM_001024688 /// NM_002485	0.00702293	1	0.101507	0.00702293	1	0.101507	1.20127	1.20127	sample up vs control	43.8106	0.0839907	0.0057514	1
10123	210651_s_at	2048	EPHB2	EPH receptor B2	NM_004442 /// NM_017449	0.00702346	1	0.101507	0.00702346	1	0.101507	0.897409	-1.11432	sample down vs control	43.8083	0.0292643	0.00200402	1
18865	219494_at	25788	RAD54B	RAD54 homolog B (S. cerevisiae)	NM_001205262 /// NM_001205263 /// NM_006550 /// NM_012415 /// NM_134434	0.00703383	1	0.101507	0.00703383	1	0.101507	1.24366	1.24366	sample up vs control	43.7629	0.118759	0.00814104	1
1953	202418_at	10897	YIF1A	Yip1 interacting factor homolog A (S. cerevisiae)	NM_020470	0.00704636	1	0.101507	0.00704636	1	0.101507	0.769433	-1.29966	sample down vs control	43.7082	0.171581	0.0117768	1
12285	212893_at	26009	ZZZ3	zinc finger, ZZ-type containing 3	NM_015534	0.00704948	1	0.101507	0.00704948	1	0.101507	0.874813	-1.1431	sample down vs control	43.6946	0.0446775	0.00306749	1
4185	204651_at	4899	NRF1	nuclear respiratory factor 1	NM_001040110 /// NM_005011	0.00705087	1	0.101507	0.00705087	1	0.101507	0.799448	-1.25086	sample down vs control	43.6885	0.125136	0.00859279	1
13451	214065_s_at	10518	CIB2	calcium and integrin binding family member 2	NM_001271888 /// NM_001271889 /// NM_006383	0.00705574	1	0.101507	0.00705574	1	0.101507	1.20802	1.20802	sample up vs control	43.6673	0.0892056	0.00612854	1
2859	203325_s_at	1289	COL5A1	collagen, type V, alpha 1	NM_000093 /// NM_001278074	0.00706007	1	0.101507	0.00706007	1	0.101507	0.66095	-1.51297	sample down vs control	43.6485	0.428245	0.0294336	1
8229	208727_s_at	998	CDC42	cell division cycle 42	NM_001039802 /// NM_001791 /// NM_044472	0.00706193	1	0.101507	0.00706193	1	0.101507	1.53013	1.53013	sample up vs control	43.6404	0.451888	0.0310644	1
11804	212412_at	10611	PDLIM5	PDZ and LIM domain 5	NM_001011513 /// NM_001011515 /// NM_001011516 /// NM_001256425 /// NM_001256426 /// NM	0.00706423	1	0.101507	0.00706423	1	0.101507	1.13336	1.13336	sample up vs control	43.6304	0.0391436	0.00269149	1
5647	206114_at	2043	EPHA4	EPH receptor A4	NM_004438	0.00706501	1	0.101507	0.00706501	1	0.101507	0.797694	-1.25361	sample down vs control	43.627	0.127604	0.00877468	1
1398	201863_at	26017	FAM32A	family with sequence similarity 32, member A	NM_014077	0.00707565	1	0.101507	0.00707565	1	0.101507	0.78641	-1.2716	sample down vs control	43.5809	0.144197	0.00992618	1
7846	208336_s_at	9524	TECR	trans-2,3-enoyl-CoA reductase	NM_004868 /// NM_138501 /// NR_038103 /// NR_038104	0.00707757	1	0.101507	0.00707757	1	0.101507	0.782117	-1.27858	sample down vs control	43.5726	0.150841	0.0103855	1
19549	220178_at	126321	MFSD12	major facilitator superfamily domain containing 12	NM_001042680 /// NM_021731 /// NM_174983	0.00707867	1	0.101507	0.00707867	1	0.101507	0.751862	-1.33003	sample down vs control	43.5678	0.203159	0.0139891	1
5763	206230_at	3975	LHX1	LIM homeobox 1	NM_005568	0.00708309	1	0.101507	0.00708309	1	0.101507	0.721384	-1.38622	sample down vs control	43.5487	0.266392	0.0183513	1
18628	219257_s_at	8877	SPHK1	sphingosine kinase 1	NM_001142601 /// NM_001142602 /// NM_021972 /// NM_182965	0.00708548	1	0.101507	0.00708548	1	0.101507	0.711326	-1.40583	sample down vs control	43.5384	0.289789	0.0199679	1
9606	210115_at	116832	RPL39L	ribosomal protein L39-like	NM_052969	0.00710652	1	0.10169	0.00710652	1	0.10169	0.720419	-1.38808	sample down vs control	43.4477	0.268579	0.018545	1
12117	212725_s_at	55000	TUG1	taurine upregulated 1 (non-protein coding)	NR_002323	0.00710738	1	0.10169	0.00710738	1	0.10169	0.891672	-1.12149	sample down vs control	43.444	0.0328342	0.00226735	1
2756	203221_at	7088	TLE1	transducin-like enhancer of split 1 (E(sp1) homolog, Drosophila)	NM_005077	0.00712328	1	0.101842	0.00712328	1	0.101842	1.25036	1.25036	sample up vs control	43.3758	0.124687	0.00862373	1
22047	48031_r_at	10826	FAXDC2	fatty acid hydroxylase domain containing 2	NM_016348 /// NM_032385	0.00712871	1	0.101842	0.00712871	1	0.101842	1.38319	1.38319	sample up vs control	43.3526	0.262824	0.0181875	1
1107	201572_x_at	1635	DCTD	dCMP deaminase	NM_001012732 /// NM_001921	0.00713174	1	0.101842	0.00713174	1	0.101842	0.78454	-1.27463	sample down vs control	43.3396	0.147068	0.0101801	1
22146	59697_at	376267	RAB15	RAB15, member RAS oncogene family	NM_198686	0.00715038	1	0.102043	0.00715038	1	0.102043	0.858903	-1.16428	sample down vs control	43.2601	0.0577813	0.00400701	1
17149	217777_s_at	51495	PTPLAD1	protein tyrosine phosphatase-like A domain containing 1	NM_016395	0.00716658	1	0.102209	0.00716658	1	0.102209	1.57206	1.57206	sample up vs control	43.1913	0.511152	0.0355038	1
3865	204331_s_at	6183	MRPS12	mitochondrial ribosomal protein S12	NM_021107 /// NM_033362 /// NM_033363	0.00717565	1	0.102272	0.00717565	1	0.102272	0.675223	-1.48099	sample down vs control	43.1529	0.385194	0.0267788	1
5499	205965_at	10538	BATF	basic leucine zipper transcription factor, ATF-like	NM_006399	0.00718812	1	0.102366	0.00718812	1	0.102366	0.685231	-1.45936	sample down vs control	43.1003	0.356872	0.0248402	1
9551	210059_s_at	5603	MAPK13	mitogen-activated protein kinase 13	NM_002754 /// NR_072996	0.00720643	1	0.102366	0.00720643	1	0.102366	0.901463	-1.10931	sample down vs control	43.0232	0.0268774	0.00187416	1
18619	219248_at	80745	THUMPD2	THUMP domain containing 2	NM_025264 /// NR_028102	0.00721377	1	0.102366	0.00721377	1	0.102366	0.793528	-1.26019	sample down vs control	42.9924	0.133584	0.00932144	1
3785	204251_s_at	22897	CEP164	centrosomal protein 164kDa	NM_001271933 /// NM_014956	0.00721901	1	0.102366	0.00721901	1	0.102366	0.798355	-1.25258	sample down vs control	42.9704	0.12667	0.00884353	1
3602	204068_at	6788	STK3	serine/threonine kinase 3	NM_001256312 /// NM_001256313 /// NM_006281	0.00722656	1	0.102366	0.00722656	1	0.102366	1.54825	1.54825	sample up vs control	42.9388	0.477253	0.0333441	1
8289	208787_at	11222	MRPL3	mitochondrial ribosomal protein L3	NM_007208	0.00722743	1	0.102366	0.00722743	1	0.102366	0.941942	-1.06164	sample down vs control	42.9352	0.0089351	0.00062432	1
3337	203803_at	51449	PCYOX1	prenylcysteine oxidase 1	NM_016297	0.00722851	1	0.102366	0.00722851	1	0.102366	1.48061	1.48061	sample up vs control	42.9307	0.384687	0.0268819	1
10871	211455_at	---	---	---	---	0.00723276	1	0.102366	0.00723276	1	0.102366	0.893826	-1.11879	sample down vs control	42.9129	0.0314671	0.00219984	1
5411	205877_s_at	23264	ZC3H7B	zinc finger CCCH-type containing 7B	NM_017590	0.00723445	1	0.102366	0.00723445	1	0.102366	0.854807	-1.16985	sample down vs control	42.9059	0.0614697	0.00429799	1
15942	216565_x_at	---	OTTHUMG00000003319 /// RP4-781L3.1	NULL /// NULL	---	0.00723548	1	0.102366	0.00723548	1	0.102366	0.602434	-1.65993	sample down vs control	42.9016	0.641453	0.0448552	1
3919	204385_at	8942	KYNU	kynureninase	NM_001032998 /// NM_001199241 /// NM_003937	0.0072452	1	0.102366	0.0072452	1	0.102366	0.799533	-1.25073	sample down vs control	42.8611	0.125017	0.00875039	1
8557	209056_s_at	988	CDC5L	cell division cycle 5-like	NM_001253	0.00724635	1	0.102366	0.00724635	1	0.102366	1.29237	1.29237	sample up vs control	42.8563	0.164294	0.0115008	1
13823	214437_s_at	6472	SHMT2	serine hydroxymethyltransferase 2 (mitochondrial)	NM_001166356 /// NM_001166357 /// NM_001166358 /// NM_001166359 /// NM_005412 /// NR_02	0.00725228	1	0.102366	0.00725228	1	0.102366	0.786029	-1.27222	sample down vs control	42.8317	0.144779	0.0101405	1
5994	206461_x_at	4496	MT1H	metallothionein 1H	NM_005951	0.00725549	1	0.102366	0.00725549	1	0.102366	0.654427	-1.52805	sample down vs control	42.8183	0.449005	0.0314589	1
18239	218868_at	57180	ACTR3B	ARP3 actin-related protein 3 homolog B (yeast)	NM_001040135 /// NM_020445 /// NR_073000 /// NR_073001	0.00725629	1	0.102366	0.00725629	1	0.102366	0.681608	-1.46712	sample down vs control	42.815	0.366953	0.025712	1
3520	203986_at	8987 /// 100129583 /// 100631383	FAM47E /// FAM47E-STBD1 /// STBD1	family with sequence similarity 47, member E /// FAM47E-STBD1 readthrough /// starch bi	NM_001136570 /// NM_001242936 /// NM_001242939 /// NM_003943	0.00726887	1	0.102366	0.00726887	1	0.102366	1.5347	1.5347	sample up vs control	42.7628	0.458242	0.0321477	1
2092	202557_at	6782	HSPA13	heat shock protein 70kDa family, member 13	NM_006948	0.00727489	1	0.102366	0.00727489	1	0.102366	0.618339	-1.61724	sample down vs control	42.7379	0.577182	0.0405154	1
9991	210514_x_at	3135	HLA-G	major histocompatibility complex, class I, G	NM_002127 /// XM_003960994	0.00727693	1	0.102366	0.00727693	1	0.102366	0.759571	-1.31653	sample down vs control	42.7295	0.188887	0.0132616	1
10679	211234_x_at	2099	ESR1	estrogen receptor 1	NM_000125 /// NM_001122740 /// NM_001122741 /// NM_001122742	0.00728059	1	0.102366	0.00728059	1	0.102366	1.45611	1.45611	sample up vs control	42.7144	0.352673	0.0247696	1
17037	217665_at	126017	ZNF813	zinc finger protein 813	NM_001004301	0.00728816	1	0.102366	0.00728816	1	0.102366	0.705588	-1.41726	sample down vs control	42.6831	0.303735	0.0213481	1
489	200954_at	527	ATP6V0C	ATPase, H+ transporting, lysosomal 16kDa, V0 subunit c	NM_001198569 /// NM_001694	0.00728914	1	0.102366	0.00728914	1	0.102366	0.878649	-1.13811	sample down vs control	42.6791	0.0418019	0.00293834	1
10347	210886_x_at	11257	TP53TG1	TP53 target 1 (non-protein coding)	NM_007233 /// NR_015381	0.00729203	1	0.102366	0.00729203	1	0.102366	0.733325	-1.36365	sample down vs control	42.6672	0.24028	0.0168945	1
18743	219372_at	28981	IFT81	intraflagellar transport 81 homolog (Chlamydomonas)	NM_001143779 /// NM_014055 /// NM_031473	0.00729655	1	0.102366	0.00729655	1	0.102366	0.809663	-1.23508	sample down vs control	42.6486	0.111342	0.00783207	1
8765	209264_s_at	7106	TSPAN4	tetraspanin 4	NM_001025234 /// NM_001025235 /// NM_001025236 /// NM_001025237 /// NM_001025238 /// NM	0.00729665	1	0.102366	0.00729665	1	0.102366	0.790628	-1.26482	sample down vs control	42.6482	0.137848	0.00969661	1
1176	201641_at	684	BST2	bone marrow stromal cell antigen 2	NM_004335	0.0073096	1	0.102366	0.0073096	1	0.102366	0.556585	-1.79667	sample down vs control	42.595	0.857491	0.0603938	1
3866	204332_s_at	175	AGA	aspartylglucosaminidase	NM_000027 /// NM_001171988 /// NR_033655	0.00731006	1	0.102366	0.00731006	1	0.102366	0.854819	-1.16984	sample down vs control	42.5931	0.0614586	0.00432878	1
18777	219406_at	79078	C1orf50	chromosome 1 open reading frame 50	NM_024097 /// NR_040733	0.00731307	1	0.102366	0.00731307	1	0.102366	0.822847	-1.21529	sample down vs control	42.5808	0.0949581	0.00669021	1
17351	217979_at	27075	TSPAN13	tetraspanin 13	NM_014399	0.00731364	1	0.102366	0.00731364	1	0.102366	1.2908	1.2908	sample up vs control	42.5784	0.16274	0.0114663	1
21150	221783_at	58525	WIZ	widely interspaced zinc finger motifs	NM_021241	0.0073155	1	0.102366	0.0073155	1	0.102366	0.87796	-1.139	sample down vs control	42.5708	0.0423107	0.00298167	1
6039	206506_s_at	8464	SUPT3H	suppressor of Ty 3 homolog (S. cerevisiae)	NM_001261823 /// NM_003599 /// NM_181356	0.00732368	1	0.102417	0.00732368	1	0.102417	1.23811	1.23811	sample up vs control	42.5373	0.113943	0.00803598	1
17164	217792_at	27131	SNX5	sorting nexin 5	NM_014426 /// NM_152227	0.00735135	1	0.102739	0.00735135	1	0.102739	0.800436	-1.24932	sample down vs control	42.4246	0.123759	0.00875144	1
14080	214697_s_at	9991	PTBP3	polypyrimidine tract binding protein 3	NM_001163788 /// NM_001163790 /// NM_001244896 /// NM_001244897 /// NM_001244898 /// NM	0.00736012	1	0.102743	0.00736012	1	0.102743	1.34877	1.34877	sample up vs control	42.389	0.223575	0.0158231	1
3209	203675_at	4925	NUCB2	nucleobindin 2	NM_005013	0.00736085	1	0.102743	0.00736085	1	0.102743	2.09957	2.09957	sample up vs control	42.386	1.37412	0.0972574	1
7388	207862_at	7379	UPK2	uroplakin 2	NM_006760	0.00736967	1	0.102785	0.00736967	1	0.102785	0.562372	-1.77818	sample down vs control	42.3503	0.827485	0.0586172	1
17130	217758_s_at	56889	TM9SF3	transmembrane 9 superfamily member 3	NM_020123	0.00737824	1	0.102785	0.00737824	1	0.102785	1.25396	1.25396	sample up vs control	42.3156	0.127914	0.00906854	1
6604	207071_s_at	48	ACO1	aconitase 1, soluble	NM_001278352 /// NM_002197	0.00738	1	0.102785	0.00738	1	0.102785	1.41112	1.41112	sample up vs control	42.3085	0.296222	0.0210044	1
3310	203776_at	27238	GPKOW	G patch domain and KOW motifs	NM_015698	0.0073823	1	0.102785	0.0073823	1	0.102785	0.876812	-1.1405	sample down vs control	42.2993	0.0431656	0.00306144	1
13712	214326_x_at	3727	JUND	jun D proto-oncogene	NM_005354	0.00738958	1	0.102818	0.00738958	1	0.102818	1.16327	1.16327	sample up vs control	42.2699	0.0571281	0.00405452	1
4759	205225_at	2099	ESR1	estrogen receptor 1	NM_000125 /// NM_001122740 /// NM_001122741 /// NM_001122742	0.00739878	1	0.102818	0.00739878	1	0.102818	1.37033	1.37033	sample up vs control	42.2329	0.247913	0.0176104	1
2961	203427_at	25842	ASF1A	anti-silencing function 1A histone chaperone	NM_014034	0.00740238	1	0.102818	0.00740238	1	0.102818	1.2441	1.2441	sample up vs control	42.2184	0.119144	0.00846627	1
3875	204341_at	10626	TRIM16	tripartite motif containing 16	NM_006470	0.00740842	1	0.102818	0.00740842	1	0.102818	0.723663	-1.38186	sample down vs control	42.1942	0.261269	0.0185762	1
10917	211503_s_at	51552	RAB14	RAB14, member RAS oncogene family	NM_016322	0.00741481	1	0.102818	0.00741481	1	0.102818	1.35729	1.35729	sample up vs control	42.1686	0.233086	0.0165825	1
2737	203202_at	11103	KRR1	KRR1, small subunit (SSU) processome component, homolog (yeast)	NM_007043	0.00742074	1	0.102818	0.00742074	1	0.102818	1.19402	1.19402	sample up vs control	42.1448	0.078535	0.00559036	1
6165	206632_s_at	9582	APOBEC3B	apolipoprotein B mRNA editing enzyme, catalytic polypeptide-like 3B	NM_001270411 /// NM_004900	0.00742566	1	0.102818	0.00742566	1	0.102818	0.729741	-1.37035	sample down vs control	42.1252	0.247932	0.0176568	1
6821	207289_at	64386	MMP25	matrix metallopeptidase 25	NM_004142 /// NM_022468 /// NM_022718	0.00743329	1	0.102818	0.00743329	1	0.102818	1.05596	1.05596	sample up vs control	42.0947	0.00740637	0.000527836	1
1988	202453_s_at	2965	GTF2H1	general transcription factor IIH, polypeptide 1, 62kDa	NM_001142307 /// NM_005316	0.00743395	1	0.102818	0.00743395	1	0.102818	1.19656	1.19656	sample up vs control	42.0921	0.0804331	0.00573265	1
18786	219415_at	57348	TTYH1	tweety homolog 1 (Drosophila)	NM_001005367 /// NM_001201461 /// NM_020659	0.00743726	1	0.102818	0.00743726	1	0.102818	0.936396	-1.06792	sample down vs control	42.0789	0.0107865	0.000769021	1
2725	203190_at	4728 /// 100616403	MIR4691 /// NDUFS8	microRNA 4691 /// NADH dehydrogenase (ubiquinone) Fe-S protein 8, 23kDa (NADH-coenzyme	NM_002496 /// NR_039840	0.00743761	1	0.102818	0.00743761	1	0.102818	0.720395	-1.38813	sample down vs control	42.0775	0.268634	0.0191528	1
3044	203510_at	4233	MET	met proto-oncogene (hepatocyte growth factor receptor)	NM_000245 /// NM_001127500	0.00744006	1	0.102818	0.00744006	1	0.102818	0.807431	-1.2385	sample down vs control	42.0677	0.114273	0.00814923	1
10996	211584_s_at	4863	NPAT	nuclear protein, ataxia-telangiectasia locus	NM_002519	0.00746967	1	0.103151	0.00746967	1	0.103151	1.24686	1.24686	sample up vs control	41.9502	0.121578	0.00869446	1
4075	204541_at	23541	SEC14L2	SEC14-like 2 (S. cerevisiae)	NM_001204204 /// NM_012429 /// NM_033382	0.00747566	1	0.103151	0.00747566	1	0.103151	0.790736	-1.26464	sample down vs control	41.9265	0.137687	0.00985204	1
510	200975_at	5538	PPT1	palmitoyl-protein thioesterase 1	NM_000310 /// NM_001142604	0.007479	1	0.103151	0.007479	1	0.103151	0.754808	-1.32484	sample down vs control	41.9133	0.197627	0.0141454	1
18042	218671_s_at	93974	ATPIF1	ATPase inhibitory factor 1	NM_016311 /// NM_178190 /// NM_178191	0.00749094	1	0.103151	0.00749094	1	0.103151	0.745401	-1.34156	sample down vs control	41.8662	0.21564	0.0154521	1
4679	205145_s_at	4636	MYL5	myosin, light chain 5, regulatory	NM_002477	0.00749139	1	0.103151	0.00749139	1	0.103151	0.8717	-1.14718	sample down vs control	41.8645	0.0470909	0.00337452	1
10796	211373_s_at	5664	PSEN2	presenilin 2 (Alzheimer disease 4)	NM_000447 /// NM_012486	0.00749725	1	0.103151	0.00749725	1	0.103151	0.93041	-1.0748	sample down vs control	41.8414	0.0129947	0.000931711	1
1722	202187_s_at	5525	PPP2R5A	protein phosphatase 2, regulatory subunit B', alpha	NM_001199756 /// NM_006243	0.00749901	1	0.103151	0.00749901	1	0.103151	1.19719	1.19719	sample up vs control	41.8345	0.0809012	0.00580152	1
12454	213064_at	79882	ZC3H14	zinc finger CCCH-type containing 14	NM_001160103 /// NM_001160104 /// NM_024824 /// NM_207660 /// NM_207661 /// NM_207662	0.00750298	1	0.103151	0.00750298	1	0.103151	1.1749	1.1749	sample up vs control	41.8189	0.0648897	0.00465505	1
2271	202736_s_at	25804	LSM4	LSM4 homolog, U6 small nuclear RNA associated (S. cerevisiae)	NM_001252129 /// NM_012321	0.00750583	1	0.103151	0.00750583	1	0.103151	0.662323	-1.50984	sample down vs control	41.8077	0.423965	0.0304225	1
5979	206446_s_at	51032 /// 63036	CELA2A /// CELA2B	chymotrypsin-like elastase family, member 2A /// chymotrypsin-like elastase family, mem	NM_015849 /// NM_033440	0.00752615	1	0.103319	0.00752615	1	0.103319	0.901935	-1.10873	sample down vs control	41.7282	0.0266069	0.00191287	1
2886	203352_at	5000	ORC4	origin recognition complex, subunit 4	NM_001190879 /// NM_001190881 /// NM_001190882 /// NM_002552 /// NM_181741 /// NM_18174	0.00753169	1	0.103319	0.00753169	1	0.103319	1.14826	1.14826	sample up vs control	41.7065	0.0477352	0.00343365	1
4519	204985_s_at	79090	TRAPPC6A	trafficking protein particle complex 6A	NM_001270891 /// NM_001270892 /// NM_001270893 /// NM_024108	0.00753198	1	0.103319	0.00753198	1	0.103319	0.788968	-1.26748	sample down vs control	41.7054	0.140326	0.0100941	1
11915	212523_s_at	23514 /// 100996383	KIAA0146 /// LOC100996383	KIAA0146 /// uncharacterized LOC100996383	NM_001080394 /// XM_003846427	0.00753895	1	0.103351	0.00753895	1	0.103351	1.16944	1.16944	sample up vs control	41.6782	0.0611903	0.00440448	1
2475	202939_at	10269	ZMPSTE24	zinc metallopeptidase STE24	NM_005857	0.00756607	1	0.103633	0.00756607	1	0.103633	1.31384	1.31384	sample up vs control	41.5729	0.186082	0.0134281	1
2409	202874_s_at	528	ATP6V1C1	ATPase, H+ transporting, lysosomal 42kDa, V1 subunit C1	NM_001007254 /// NM_001695	0.00756886	1	0.103633	0.00756886	1	0.103633	1.40198	1.40198	sample up vs control	41.5621	0.285153	0.0205826	1
8778	209277_at	7980	TFPI2	tissue factor pathway inhibitor 2	NM_001271003 /// NM_001271004 /// NM_006528	0.00758454	1	0.103729	0.00758454	1	0.103729	0.82235	-1.21603	sample down vs control	41.5015	0.0955473	0.00690678	1
106	200078_s_at	533	ATP6V0B	ATPase, H+ transporting, lysosomal 21kDa, V0 subunit b	NM_001039457 /// NM_004047	0.00759141	1	0.103729	0.00759141	1	0.103729	0.832124	-1.20174	sample down vs control	41.475	0.0843523	0.00610143	1
8772	209271_at	2186	BPTF	bromodomain PHD finger transcription factor	NM_004459 /// NM_182641	0.00759377	1	0.103729	0.00759377	1	0.103729	1.30716	1.30716	sample up vs control	41.466	0.179204	0.0129651	1
1967	202432_at	5532	PPP3CB	protein phosphatase 3, catalytic subunit, beta isozyme	NM_001142353 /// NM_001142354 /// NM_021132	0.00759446	1	0.103729	0.00759446	1	0.103729	1.22625	1.22625	sample up vs control	41.4633	0.103906	0.00751791	1
605	201070_x_at	23451	SF3B1	splicing factor 3b, subunit 1, 155kDa	NM_001005526 /// NM_012433	0.00760512	1	0.103811	0.00760512	1	0.103811	1.99853	1.99853	sample up vs control	41.4223	1.19746	0.0867256	1
18017	218646_at	54969	C4orf27	chromosome 4 open reading frame 27	NM_017867	0.0076219	1	0.103976	0.0076219	1	0.103976	0.802231	-1.24652	sample down vs control	41.358	0.121281	0.00879738	1
4263	204729_s_at	6804	STX1A	syntaxin 1A (brain)	NM_001165903 /// NM_004603	0.00764557	1	0.104235	0.00764557	1	0.104235	0.849717	-1.17686	sample down vs control	41.2677	0.0662396	0.00481536	1
10441	210987_x_at	7168	TPM1	tropomyosin 1 (alpha)	NM_000366 /// NM_001018004 /// NM_001018005 /// NM_001018006 /// NM_001018007 /// NM_00	0.00766398	1	0.104312	0.00766398	1	0.104312	1.20513	1.20513	sample up vs control	41.1978	0.0869513	0.00633175	1
8355	208853_s_at	821	CANX	calnexin	NM_001024649 /// NM_001746	0.00766409	1	0.104312	0.00766409	1	0.104312	1.52013	1.52013	sample up vs control	41.1974	0.438068	0.0319002	1
1996	202461_at	8892	EIF2B2	eukaryotic translation initiation factor 2B, subunit 2 beta, 39kDa	NM_014239	0.00766526	1	0.104312	0.00766526	1	0.104312	0.843209	-1.18595	sample down vs control	41.1929	0.0726414	0.00529033	1
21481	222114_x_at	54853	WDR55	WD repeat domain 55	NM_017706	0.00767553	1	0.104357	0.00767553	1	0.104357	0.962338	-1.03914	sample down vs control	41.1541	0.00368093	0.000268328	1
9747	210260_s_at	25816	TNFAIP8	tumor necrosis factor, alpha-induced protein 8	NM_001077654 /// NM_014350	0.00767808	1	0.104357	0.00767808	1	0.104357	0.657427	-1.52108	sample down vs control	41.1444	0.43937	0.0320362	1
12283	212891_s_at	90480	GADD45GIP1	growth arrest and DNA-damage-inducible, gamma interacting protein 1	NM_052850	0.00768607	1	0.104357	0.00768607	1	0.104357	0.700985	-1.42656	sample down vs control	41.1143	0.315242	0.0230024	1
10590	211140_s_at	835	CASP2	caspase 2, apoptosis-related cysteine peptidase	NM_001224 /// NM_032982 /// NM_032983	0.00769357	1	0.104357	0.00769357	1	0.104357	1.341	1.341	sample up vs control	41.086	0.215027	0.0157007	1
18640	219269_at	79618	HMBOX1	homeobox containing 1	NM_001135726 /// NM_024567	0.00769402	1	0.104357	0.00769402	1	0.104357	1.25816	1.25816	sample up vs control	41.0843	0.13172	0.00961828	1
21946	39729_at	7001	PRDX2	peroxiredoxin 2	NM_005809 /// NM_181737 /// NM_181738	0.00769781	1	0.104357	0.00769781	1	0.104357	0.879474	-1.13704	sample down vs control	41.07	0.0411975	0.00300931	1
12521	213131_at	10439	OLFM1	olfactomedin 1	NM_006334 /// NM_014279 /// NM_058199	0.00770289	1	0.104357	0.00770289	1	0.104357	1.15435	1.15435	sample up vs control	41.0509	0.0514616	0.00376081	1
20328	220957_at	64693	CTAGE1	cutaneous T-cell lymphoma-associated antigen 1	NM_022663 /// NM_172241	0.00770605	1	0.104357	0.00770605	1	0.104357	0.840254	-1.19012	sample down vs control	41.0391	0.0756628	0.00553103	1
618	201083_s_at	9774	BCLAF1	BCL2-associated transcription factor 1	NM_001077440 /// NM_001077441 /// NM_014739	0.0077112	1	0.104364	0.0077112	1	0.104364	1.16656	1.16656	sample up vs control	41.0197	0.0592797	0.00433545	1
12716	213328_at	4750	NEK1	NIMA-related kinase 1	NM_001199397 /// NM_001199398 /// NM_001199399 /// NM_001199400 /// NM_012224	0.00773371	1	0.104469	0.00773371	1	0.104469	1.20226	1.20226	sample up vs control	40.9355	0.0847502	0.00621101	1
6372	206839_at	25770	C22orf31	chromosome 22 open reading frame 31	NM_015370	0.00773983	1	0.104469	0.00773983	1	0.104469	0.94017	-1.06364	sample down vs control	40.9126	0.00950656	0.000697087	1
14817	215436_at	84263	HSDL2	hydroxysteroid dehydrogenase like 2	NM_001195822 /// NM_032303 /// NR_036651	0.00775124	1	0.104469	0.00775124	1	0.104469	1.17298	1.17298	sample up vs control	40.8702	0.063579	0.0046669	1
22100	53968_at	80789	INTS5	integrator complex subunit 5	NM_030628	0.00775414	1	0.104469	0.00775414	1	0.104469	0.924099	-1.08213	sample down vs control	40.8594	0.0155625	0.00114264	1
8022	208517_x_at	689	BTF3	basic transcription factor 3	NM_001037637 /// NM_001207	0.00775867	1	0.104469	0.00775867	1	0.104469	1.06996	1.06996	sample up vs control	40.8425	0.0114203	0.000838851	1
6675	207142_at	3760	KCNJ3	potassium inwardly-rectifying channel, subfamily J, member 3	NM_001260508 /// NM_001260509 /// NM_001260510 /// NM_002239	0.00776648	1	0.104469	0.00776648	1	0.104469	1.76025	1.76025	sample up vs control	40.8136	0.798596	0.0587008	1
3554	204020_at	5813	PURA	purine-rich element binding protein A	NM_005859	0.00776998	1	0.104469	0.00776998	1	0.104469	1.14478	1.14478	sample up vs control	40.8006	0.0456614	0.00335741	1
7913	208405_s_at	8763	CD164	CD164 molecule, sialomucin	NM_001142401 /// NM_001142402 /// NM_001142403 /// NM_001142404 /// NM_006016	0.00777316	1	0.104469	0.00777316	1	0.104469	0.826322	-1.21018	sample down vs control	40.7888	0.0908974	0.00668547	1
479	200944_s_at	3150	HMGN1	high mobility group nucleosome binding domain 1	NM_004965	0.00777654	1	0.104469	0.00777654	1	0.104469	0.871818	-1.14703	sample down vs control	40.7763	0.046998	0.00345775	1
12202	212810_s_at	6509	SLC1A4	solute carrier family 1 (glutamate/neutral amino acid transporter), member 4	NM_001135581 /// NM_001193493 /// NM_003038	0.0077774	1	0.104469	0.0077774	1	0.104469	0.866037	-1.15468	sample down vs control	40.7731	0.0516669	0.00380154	1
21759	31845_at	2000	ELF4	E74-like factor 4 (ets domain transcription factor)	NM_001127197 /// NM_001421	0.00777923	1	0.104469	0.00777923	1	0.104469	0.794087	-1.25931	sample down vs control	40.7663	0.132773	0.00977075	1
843	201308_s_at	55752	2014-09-11	septin 11	NM_018243	0.00777997	1	0.104469	0.00777997	1	0.104469	1.50808	1.50808	sample up vs control	40.7636	0.421565	0.0310251	1
8576	209075_s_at	23479	ISCU	iron-sulfur cluster scaffold homolog (E. coli)	NM_014301 /// NM_213595	0.00778367	1	0.104469	0.00778367	1	0.104469	0.839015	-1.19187	sample down vs control	40.7499	0.0769518	0.00566518	1
8488	208987_s_at	22992	KDM2A	lysine (K)-specific demethylase 2A	NM_001256405 /// NM_012308 /// NR_027473	0.00779525	1	0.104469	0.00779525	1	0.104469	1.19478	1.19478	sample up vs control	40.7072	0.079105	0.0058298	1
4900	205366_s_at	3216	HOXB6	homeobox B6	NM_018952 /// NM_156036 /// NM_156037	0.00781092	1	0.104469	0.00781092	1	0.104469	0.774053	-1.2919	sample down vs control	40.6496	0.163833	0.0120911	1
1845	202310_s_at	1277	COL1A1	collagen, type I, alpha 1	NM_000088	0.00781452	1	0.104469	0.00781452	1	0.104469	0.834669	-1.19808	sample down vs control	40.6364	0.081572	0.0060221	1
13283	213897_s_at	6150	MRPL23	mitochondrial ribosomal protein L23	NM_021134	0.00782353	1	0.104469	0.00782353	1	0.104469	0.746934	-1.33881	sample down vs control	40.6033	0.212636	0.0157107	1
2720	203185_at	9770	RASSF2	Ras association (RalGDS/AF-6) domain family member 2	NM_014737 /// NM_170774	0.0078237	1	0.104469	0.0078237	1	0.104469	0.78197	-1.27882	sample down vs control	40.6027	0.151072	0.0111622	1
6788	207256_at	4153	MBL2	mannose-binding lectin (protein C) 2, soluble	NM_000242	0.00782459	1	0.104469	0.00782459	1	0.104469	0.962144	-1.03935	sample down vs control	40.5994	0.00371969	0.000274858	1
13320	213934_s_at	7571	ZNF23	zinc finger protein 23	NM_145911	0.00782549	1	0.104469	0.00782549	1	0.104469	0.822308	-1.21609	sample down vs control	40.5961	0.0955976	0.00706454	1
9149	209653_at	3840	KPNA4	karyopherin alpha 4 (importin alpha 3)	NM_002268	0.0078276	1	0.104469	0.0078276	1	0.104469	1.24733	1.24733	sample up vs control	40.5885	0.121997	0.00901713	1
1643	202108_at	5184	PEPD	peptidase D	NM_000285 /// NM_001166056 /// NM_001166057	0.00782906	1	0.104469	0.00782906	1	0.104469	0.74949	-1.33424	sample down vs control	40.5831	0.207685	0.0153526	1
21148	221781_s_at	54431	DNAJC10	DnaJ (Hsp40) homolog, subfamily C, member 10	NM_001271581 /// NM_018981 /// NR_073365 /// NR_073366 /// NR_073367	0.00783107	1	0.104469	0.00783107	1	0.104469	1.24583	1.24583	sample up vs control	40.5758	0.120667	0.0089216	1
12446	213056_at	23150	FRMD4B	FERM domain containing 4B	NM_015123	0.00783429	1	0.104469	0.00783429	1	0.104469	0.676586	-1.47801	sample down vs control	40.564	0.381249	0.0281961	1
8806	209305_s_at	4616	GADD45B	growth arrest and DNA-damage-inducible, beta	NM_015675	0.00784235	1	0.104469	0.00784235	1	0.104469	0.758747	-1.31796	sample down vs control	40.5345	0.19038	0.0140902	1
4619	205085_at	4998	ORC1	origin recognition complex, subunit 1	NM_001190818 /// NM_001190819 /// NM_004153	0.00784549	1	0.104469	0.00784549	1	0.104469	0.773191	-1.29334	sample down vs control	40.5231	0.165262	0.0122346	1
18497	219126_at	55274	PHF10	PHD finger protein 10	NM_018288 /// NM_133325	0.00784559	1	0.104469	0.00784559	1	0.104469	1.05454	1.05454	sample up vs control	40.5227	0.00704404	0.000521488	1
12249	212857_x_at	10923	SUB1	SUB1 homolog (S. cerevisiae)	NM_006713	0.00786773	1	0.104509	0.00786773	1	0.104509	0.734068	-1.36227	sample down vs control	40.4422	0.238715	0.0177078	1
2814	203280_at	9667	SAFB2	scaffold attachment factor B2	NM_014649	0.00787196	1	0.104509	0.00787196	1	0.104509	0.849597	-1.17703	sample down vs control	40.4269	0.0663539	0.00492399	1
550	201015_s_at	3728	JUP	junction plakoglobin	NM_002230 /// NM_021991	0.00787254	1	0.104509	0.00787254	1	0.104509	1.2112	1.2112	sample up vs control	40.4248	0.0917048	0.00680559	1
4373	204839_at	51367	POP5	processing of precursor 5, ribonuclease P/MRP subunit (S. cerevisiae)	NM_015918 /// NM_198201 /// NM_198202	0.00787285	1	0.104509	0.00787285	1	0.104509	0.78975	-1.26622	sample down vs control	40.4236	0.139154	0.0103272	1
12330	212939_at	1291	COL6A1	collagen, type VI, alpha 1	NM_001848	0.00787443	1	0.104509	0.00787443	1	0.104509	0.941813	-1.06178	sample down vs control	40.4179	0.00897603	0.000666241	1
3682	204148_s_at	7784 /// 22932	POMZP3 /// ZP3	POM121 and ZP3 fusion /// zona pellucida glycoprotein 3 (sperm receptor)	NM_001110354 /// NM_007155 /// NM_012230 /// NM_152992	0.00787674	1	0.104509	0.00787674	1	0.104509	0.739394	-1.35246	sample down vs control	40.4096	0.227681	0.016903	1
4342	204808_s_at	10329	TMEM5	transmembrane protein 5	NM_001278237 /// NM_014254	0.00789267	1	0.104658	0.00789267	1	0.104658	1.10648	1.10648	sample up vs control	40.352	0.0255715	0.00190113	1
8840	209340_at	6675	UAP1	UDP-N-acteylglucosamine pyrophosphorylase 1	NM_003115	0.00790132	1	0.10471	0.00790132	1	0.10471	1.25778	1.25778	sample up vs control	40.3208	0.131374	0.00977467	1
17120	217748_at	51094	ADIPOR1	adiponectin receptor 1	NM_001127687 /// NM_015999 /// NR_046083	0.00791687	1	0.104821	0.00791687	1	0.104821	1.32438	1.32438	sample up vs control	40.2648	0.197137	0.014688	1
538	201003_x_at	7335 /// 387521 /// 387522	TMEM189 /// TMEM189-UBE2V1 /// UBE2V1	transmembrane protein 189 /// TMEM189-UBE2V1 readthrough /// ubiquitin-conjugating enzy	NM_001032288 /// NM_001162505 /// NM_001257393 /// NM_001257394 /// NM_001257395 /// NM	0.0079191	1	0.104821	0.0079191	1	0.104821	1.15085	1.15085	sample up vs control	40.2569	0.0493039	0.0036742	1
3685	204151_x_at	1645	AKR1C1	aldo-keto reductase family 1, member C1	NM_001353	0.00792555	1	0.104844	0.00792555	1	0.104844	0.79092	-1.26435	sample down vs control	40.2337	0.137415	0.0102462	1
2557	203021_at	6590	SLPI	secretory leukocyte peptidase inhibitor	NM_003064	0.00793908	1	0.104891	0.00793908	1	0.104891	0.525509	-1.90292	sample down vs control	40.1853	1.03389	0.0771844	1
19302	219931_s_at	59349	KLHL12	kelch-like family member 12	NM_021633	0.00793921	1	0.104891	0.00793921	1	0.104891	1.2299	1.2299	sample up vs control	40.1848	0.106949	0.00798429	1
6079	206546_at	10388	SYCP2	synaptonemal complex protein 2	NM_014258	0.00794926	1	0.104891	0.00794926	1	0.104891	1.45141	1.45141	sample up vs control	40.1489	0.34663	0.0259008	1
9595	210104_at	10001	MED6	mediator complex subunit 6	NM_005466	0.007953	1	0.104891	0.007953	1	0.104891	0.742588	-1.34664	sample down vs control	40.1356	0.221225	0.0165358	1
12420	213030_s_at	5362	PLXNA2	plexin A2	NM_025179	0.00795616	1	0.104891	0.00795616	1	0.104891	0.783762	-1.2759	sample down vs control	40.1244	0.148273	0.011086	1
850	201315_x_at	10581	IFITM2	interferon induced transmembrane protein 2	NM_006435	0.00795736	1	0.104891	0.00795736	1	0.104891	0.696202	-1.43637	sample down vs control	40.1201	0.327511	0.0244898	1
11792	212400_at	399665	FAM102A	family with sequence similarity 102, member A	NM_001035254 /// NM_203305	0.00796896	1	0.104955	0.00796896	1	0.104955	1.15556	1.15556	sample up vs control	40.0788	0.0522147	0.0039084	1
21094	221727_at	10923	SUB1	SUB1 homolog (S. cerevisiae)	NM_006713	0.00797445	1	0.104955	0.00797445	1	0.104955	0.720843	-1.38726	sample down vs control	40.0594	0.267615	0.0200414	1
10404	210950_s_at	2222	FDFT1	farnesyl-diphosphate farnesyltransferase 1	NM_004462	0.00797635	1	0.104955	0.00797635	1	0.104955	1.37665	1.37665	sample up vs control	40.0526	0.255204	0.0191152	1
20202	220831_at	51301	GCNT4	glucosaminyl (N-acetyl) transferase 4, core 2	NM_016591	0.00799198	1	0.105099	0.00799198	1	0.105099	0.86474	-1.15642	sample down vs control	39.9973	0.05275	0.00395652	1
3604	204070_at	5920	RARRES3	retinoic acid receptor responder (tazarotene induced) 3	NM_004585	0.00800918	1	0.105233	0.00800918	1	0.105233	0.580102	-1.72384	sample down vs control	39.9366	0.740642	0.0556364	1
1588	202053_s_at	224	ALDH3A2	aldehyde dehydrogenase 3 family, member A2	NM_000382 /// NM_001031806	0.0080116	1	0.105233	0.0080116	1	0.105233	1.12132	1.12132	sample up vs control	39.9281	0.0327477	0.0024605	1
4600	205066_s_at	5167	ENPP1	ectonucleotide pyrophosphatase/phosphodiesterase 1	NM_006208	0.00803498	1	0.105473	0.00803498	1	0.105473	1.55629	1.55629	sample up vs control	39.846	0.488617	0.036788	1
14892	215512_at	10299	2014-03-06	membrane-associated ring finger (C3HC4) 6, E3 ubiquitin protein ligase	NM_001270660 /// NM_001270661 /// NM_005885	0.00804571	1	0.105473	0.00804571	1	0.105473	1.29291	1.29291	sample up vs control	39.8084	0.164837	0.0124222	1
21950	39854_r_at	57104	PNPLA2	patatin-like phospholipase domain containing 2	NM_020376 /// XM_003403858	0.00805081	1	0.105473	0.00805081	1	0.105473	1.09631	1.09631	sample up vs control	39.7906	0.021116	0.00159203	1
11331	211936_at	3309	HSPA5	heat shock 70kDa protein 5 (glucose-regulated protein, 78kDa)	NM_005347	0.00805108	1	0.105473	0.00805108	1	0.105473	1.13551	1.13551	sample up vs control	39.7897	0.0403354	0.00304115	1
19557	220186_s_at	54825	CDHR2	cadherin-related family member 2	NM_001171976 /// NM_017675	0.00805357	1	0.105473	0.00805357	1	0.105473	0.933228	-1.07155	sample down vs control	39.781	0.0119279	0.000899519	1
17152	217780_at	51398	WDR83OS	WD repeat domain 83 opposite strand	NM_016145	0.00806027	1	0.105499	0.00806027	1	0.105499	0.780232	-1.28167	sample down vs control	39.7576	0.153818	0.0116067	1
17799	218427_at	10807	SDCCAG3	serologically defined colon cancer antigen 3	NM_001039707 /// NM_001039708 /// NM_006643	0.00807056	1	0.105571	0.00807056	1	0.105571	0.735185	-1.3602	sample down vs control	39.7218	0.236373	0.0178521	1
8773	209272_at	4664	NAB1	NGFI-A binding protein 1 (EGR1 binding protein 1)	NM_005966	0.00807852	1	0.105613	0.00807852	1	0.105613	0.713746	-1.40106	sample down vs control	39.6941	0.284039	0.021467	1
9786	210299_s_at	2273	FHL1	four and a half LIM domains 1	NM_001159699 /// NM_001159700 /// NM_001159701 /// NM_001159702 /// NM_001159703 /// NM	0.00808378	1	0.10562	0.00808378	1	0.10562	1.83494	1.83494	sample up vs control	39.6759	0.920291	0.0695857	1
8524	209023_s_at	10735	STAG2	stromal antigen 2	NM_001042749 /// NM_001042750 /// NM_001042751 /// NM_006603	0.00809281	1	0.105676	0.00809281	1	0.105676	1.41334	1.41334	sample up vs control	39.6446	0.298926	0.0226205	1
18931	219560_at	79680	C22orf29	chromosome 22 open reading frame 29	NM_024627	0.00810899	1	0.105784	0.00810899	1	0.105784	1.04604	1.04604	sample up vs control	39.5887	0.00506026	0.000383462	1
5181	205647_at	5893	RAD52	RAD52 homolog (S. cerevisiae)	NM_134422 /// NM_134423 /// NM_134424	0.00811175	1	0.105784	0.00811175	1	0.105784	1.44461	1.44461	sample up vs control	39.5792	0.337948	0.0256156	1
12070	212678_at	4763	NF1	neurofibromin 1	NM_000267 /// NM_001042492 /// NM_001128147	0.00812222	1	0.105784	0.00812222	1	0.105784	1.16598	1.16598	sample up vs control	39.5431	0.058899	0.00446846	1
11854	212462_at	23522	KAT6B	K(lysine) acetyltransferase 6B	NM_001256468 /// NM_001256469 /// NM_012330	0.00812224	1	0.105784	0.00812224	1	0.105784	1.43937	1.43937	sample up vs control	39.5431	0.331298	0.0251345	1
19928	220557_s_at	55690	PACS1	phosphofurin acidic cluster sorting protein 1	NM_018026	0.00813191	1	0.105784	0.00813191	1	0.105784	1.13464	1.13464	sample up vs control	39.5098	0.0398486	0.00302572	1
10798	211375_s_at	3609	ILF3	interleukin enhancer binding factor 3, 90kDa	NM_001137673 /// NM_004516 /// NM_012218 /// NM_017620 /// NM_153464	0.0081339	1	0.105784	0.0081339	1	0.105784	0.867831	-1.1523	sample down vs control	39.503	0.050191	0.00381169	1
6253	206720_at	4249	MGAT5	mannosyl (alpha-1,6-)-glycoprotein beta-1,6-N-acetyl-glucosaminyltransferase	NM_002410	0.00813763	1	0.105784	0.00813763	1	0.105784	0.936018	-1.06836	sample down vs control	39.4902	0.0109197	0.000829548	1
13741	214355_x_at	340307 /// 441294 /// 643854 /// 100128553 /// 100142659 /// 101060696	CTAGE15 /// CTAGE4 /// CTAGE6 /// CTAGE8 /// CTAGE9 /// LOC101060696	CTAGE family, member 15 /// CTAGE family, member 4 /// CTAGE family, member 6 /// CTAGE	NM_001008747 /// NM_001145659 /// NM_001278507 /// NM_178561 /// NM_198495 /// XR_17169	0.00813909	1	0.105784	0.00813909	1	0.105784	1.15571	1.15571	sample up vs control	39.4852	0.0523053	0.00397405	1
6195	206662_at	2745	GLRX	glutaredoxin (thioltransferase)	NM_001118890 /// NM_001243658 /// NM_001243659 /// NM_002064	0.00814682	1	0.105823	0.00814682	1	0.105823	0.852158	-1.17349	sample down vs control	39.4587	0.0639261	0.00486024	1
6450	206917_at	10672	GNA13	guanine nucleotide binding protein (G protein), alpha 13	NM_006572	0.00816115	1	0.105948	0.00816115	1	0.105948	1.75034	1.75034	sample up vs control	39.4097	0.782727	0.0595838	1
20590	221220_s_at	55681	SCYL2	SCY1-like 2 (S. cerevisiae)	NM_017988	0.00816836	1	0.105979	0.00816836	1	0.105979	1.78496	1.78496	sample up vs control	39.3851	0.838453	0.0638657	1
1208	201673_s_at	2997	GYS1	glycogen synthase 1 (muscle)	NM_001161587 /// NM_002103 /// NR_027763	0.00817752	1	0.106036	0.00817752	1	0.106036	1.06224	1.06224	sample up vs control	39.3539	0.00910543	0.000694119	1
1361	201826_s_at	51097	SCCPDH	saccharopine dehydrogenase (putative)	NM_016002	0.00818462	1	0.106067	0.00818462	1	0.106067	0.818703	-1.22144	sample down vs control	39.3298	0.0999393	0.00762318	1
17509	218137_s_at	60682	SMAP1	small ArfGAP 1	NM_001044305 /// NM_021940	0.00819606	1	0.106101	0.00819606	1	0.106101	1.25202	1.25202	sample up vs control	39.291	0.126169	0.00963347	1
17450	218078_s_at	51304	ZDHHC3	zinc finger, DHHC-type containing 3	NM_001135179 /// NM_001135180 /// NM_016598	0.00819676	1	0.106101	0.00819676	1	0.106101	0.786482	-1.27149	sample down vs control	39.2886	0.144087	0.0110022	1
12731	213343_s_at	81544	GDPD5	glycerophosphodiester phosphodiesterase domain containing 5	NM_030792	0.00820794	1	0.106184	0.00820794	1	0.106184	0.826226	-1.21032	sample down vs control	39.2507	0.091009	0.00695597	1
6181	206648_at	51276	ZNF571	zinc finger protein 571	NM_016536	0.008216	1	0.106226	0.008216	1	0.106226	1.15353	1.15353	sample up vs control	39.2235	0.0509501	0.00389691	1
11723	212331_at	5934	RBL2	retinoblastoma-like 2 (p130)	NM_005611	0.00823559	1	0.106291	0.00823559	1	0.106291	1.26229	1.26229	sample up vs control	39.1575	0.135507	0.0103816	1
14456	215075_s_at	2885	GRB2	growth factor receptor-bound protein 2	NM_002086 /// NM_203506	0.00824104	1	0.106291	0.00824104	1	0.106291	1.30109	1.30109	sample up vs control	39.1392	0.173022	0.0132621	1
4067	204533_at	3627	CXCL10	chemokine (C-X-C motif) ligand 10	NM_001565	0.00824423	1	0.106291	0.00824423	1	0.106291	0.887075	-1.1273	sample down vs control	39.1285	0.0358614	0.00274951	1
21197	221830_at	5911	RAP2A	RAP2A, member of RAS oncogene family	NM_021033	0.00824482	1	0.106291	0.00824482	1	0.106291	2.15149	2.15149	sample up vs control	39.1265	1.46612	0.112414	1
17738	218366_x_at	64745	METTL17	methyltransferase like 17	NM_001029991 /// NM_001029992 /// NM_022734	0.008249	1	0.106291	0.008249	1	0.106291	0.84982	-1.17672	sample down vs control	39.1125	0.066141	0.00507314	1
6088	206555_s_at	55623	THUMPD1	THUMP domain containing 1	NM_017736	0.00825149	1	0.106291	0.00825149	1	0.106291	1.21427	1.21427	sample up vs control	39.1042	0.0941418	0.00722238	1
4401	204867_at	2644	GCHFR	GTP cyclohydrolase I feedback regulator	NM_005258	0.00825472	1	0.106291	0.00825472	1	0.106291	0.709578	-1.40929	sample down vs control	39.0933	0.29399	0.0225606	1
14869	215489_x_at	9454	HOMER3	homer homolog 3 (Drosophila)	NM_001145721 /// NM_001145722 /// NM_001145724 /// NM_004838 /// NR_027297	0.00826235	1	0.106291	0.00826235	1	0.106291	0.625724	-1.59815	sample down vs control	39.0678	0.549022	0.0421592	1
12715	213327_s_at	219333	USP12	ubiquitin specific peptidase 12	NM_182488	0.00826396	1	0.106291	0.00826396	1	0.106291	0.97355	-1.02717	sample down vs control	39.0624	0.00179477	0.000137839	1
6798	207266_x_at	5937	RBMS1	RNA binding motif, single stranded interacting protein 1	NM_002897 /// NM_016836 /// NM_016839	0.00827491	1	0.106304	0.00827491	1	0.106304	0.844327	-1.18438	sample down vs control	39.0259	0.0715171	0.00549767	1
18479	219108_x_at	6760 /// 55661	DDX27 /// SS18	DEAD (Asp-Glu-Ala-Asp) box polypeptide 27 /// synovial sarcoma translocation, chromosom	NM_001007559 /// NM_005637 /// NM_017895	0.00827567	1	0.106304	0.00827567	1	0.106304	0.959014	-1.04274	sample down vs control	39.0233	0.00437425	0.000336279	1
11348	211953_s_at	3843	IPO5	importin 5	NM_002271	0.00828208	1	0.106304	0.00828208	1	0.106304	0.794863	-1.25808	sample down vs control	39.002	0.131649	0.0101264	1
21045	221677_s_at	29980	DONSON	downstream neighbor of SON	NM_017613 /// NM_145794 /// NM_145795	0.00828404	1	0.106304	0.00828404	1	0.106304	0.701842	-1.42482	sample down vs control	38.9954	0.313077	0.0240856	1
1060	201525_at	347	APOD	apolipoprotein D	NM_001647	0.0082945	1	0.106322	0.0082945	1	0.106322	1.65888	1.65888	sample up vs control	38.9606	0.63985	0.0492689	1
47	200019_s_at	2197	FAU	Finkel-Biskis-Reilly murine sarcoma virus (FBR-MuSV) ubiquitously expressed	NM_001997	0.008295	1	0.106322	0.008295	1	0.106322	0.867264	-1.15305	sample down vs control	38.959	0.050655	0.00390064	1
10442	210988_s_at	58497	PRUNE	prune exopolyphosphatase	NM_021222	0.00831523	1	0.10652	0.00831523	1	0.10652	1.27895	1.27895	sample up vs control	38.8919	0.151194	0.0116626	1
5806	206273_at	10650	SLMO1	slowmo homolog 1 (Drosophila)	NM_001142405 /// NM_001142406 /// NM_006553	0.00832181	1	0.106525	0.00832181	1	0.106525	0.811725	-1.23194	sample down vs control	38.8702	0.108676	0.00838759	1
10949	211536_x_at	6885	MAP3K7	mitogen-activated protein kinase kinase kinase 7	NM_003188 /// NM_145331 /// NM_145332 /// NM_145333	0.00832522	1	0.106525	0.00832522	1	0.106525	1.17113	1.17113	sample up vs control	38.8589	0.0623269	0.00481178	1
7958	208453_s_at	7511	XPNPEP1	X-prolyl aminopeptidase (aminopeptidase P) 1, soluble	NM_001167604 /// NM_020383 /// NR_030724	0.00833253	1	0.106558	0.00833253	1	0.106558	1.30864	1.30864	sample up vs control	38.8348	0.180716	0.0139604	1
2935	203401_at	5634	PRPS2	phosphoribosyl pyrophosphate synthetase 2	NM_001039091 /// NM_002765	0.00834634	1	0.106673	0.00834634	1	0.106673	1.21328	1.21328	sample up vs control	38.7893	0.0933538	0.00722007	1
5099	205565_s_at	2395	FXN	frataxin	NM_000144 /// NM_001161706 /// NM_181425	0.00837417	1	0.106968	0.00837417	1	0.106968	0.765689	-1.30601	sample down vs control	38.6981	0.178027	0.0138012	1
19093	219722_s_at	79153	GDPD3	glycerophosphodiester phosphodiesterase domain containing 3	NM_024307	0.00838982	1	0.107097	0.00838982	1	0.107097	1.49428	1.49428	sample up vs control	38.647	0.402913	0.0312764	1
9137	209641_s_at	8714	ABCC3	ATP-binding cassette, sub-family C (CFTR/MRP), member 3	NM_001144070 /// NM_003786 /// NM_020037 /// NM_020038	0.00839827	1	0.107097	0.00839827	1	0.107097	0.730169	-1.36955	sample down vs control	38.6195	0.247011	0.0191881	1
8296	208794_s_at	6597	SMARCA4	SWI/SNF related, matrix associated, actin dependent regulator of chromatin, subfamily a	NM_001128844 /// NM_001128845 /// NM_001128846 /// NM_001128847 /// NM_001128848 /// NM	0.00839951	1	0.107097	0.00839951	1	0.107097	0.770023	-1.29866	sample down vs control	38.6154	0.170579	0.0132522	1
8165	208661_s_at	7267 /// 286495	TTC3 /// TTC3P1	tetratricopeptide repeat domain 3 /// tetratricopeptide repeat domain 3 pseudogene 1	NM_001001894 /// NM_003316 /// NR_030737	0.00840354	1	0.107097	0.00840354	1	0.107097	1.54043	1.54043	sample up vs control	38.6023	0.466248	0.0362347	1
18684	219313_at	54762	GRAMD1C	GRAM domain containing 1C	NM_001172105 /// NM_017577	0.00840974	1	0.107115	0.00840974	1	0.107115	1.19991	1.19991	sample up vs control	38.5822	0.0829561	0.00645034	1
1074	201539_s_at	2273	FHL1	four and a half LIM domains 1	NM_001159699 /// NM_001159700 /// NM_001159701 /// NM_001159702 /// NM_001159703 /// NM	0.00842074	1	0.107136	0.00842074	1	0.107136	1.29711	1.29711	sample up vs control	38.5465	0.169016	0.0131542	1
17893	218521_s_at	55284	UBE2W	ubiquitin-conjugating enzyme E2W (putative)	NM_001001481 /// NM_001001482 /// NM_001271015 /// NM_018299 /// NR_073119 /// NR_07312	0.00842099	1	0.107136	0.00842099	1	0.107136	2.12097	2.12097	sample up vs control	38.5457	1.41196	0.109892	1
20973	221604_s_at	9409	PEX16	peroxisomal biogenesis factor 16	NM_004813 /// NM_057174	0.00842926	1	0.107157	0.00842926	1	0.107157	0.785252	-1.27348	sample down vs control	38.5189	0.14597	0.0113687	1
12970	213583_x_at	1915	EEF1A1	eukaryotic translation elongation factor 1 alpha 1	NM_001402 /// NM_001403	0.00843359	1	0.107157	0.00843359	1	0.107157	1.06276	1.06276	sample up vs control	38.5049	0.00925433	0.000721025	1
4754	205220_at	8843	HCAR3	hydroxycarboxylic acid receptor 3	NM_006018	0.00843819	1	0.107157	0.00843819	1	0.107157	0.780858	-1.28064	sample down vs control	38.49	0.152826	0.0119116	1
12564	213175_s_at	6628	SNRPB	small nuclear ribonucleoprotein polypeptides B and B1	NM_003091 /// NM_198216	0.00844189	1	0.107157	0.00844189	1	0.107157	0.816496	-1.22475	sample down vs control	38.4781	0.102655	0.00800366	1
11379	211985_s_at	801 /// 805 /// 808	CALM1 /// CALM2 /// CALM3	calmodulin 1 (phosphorylase kinase, delta) /// calmodulin 2 (phosphorylase kinase, delt	NM_001166106 /// NM_001743 /// NM_005184 /// NM_006888	0.00845418	1	0.107252	0.00845418	1	0.107252	1.25725	1.25725	sample up vs control	38.4385	0.130894	0.0102158	1
18451	219080_s_at	56474	CTPS2	CTP synthase 2	NM_001144002 /// NM_019857 /// NM_175859	0.00849741	1	0.107739	0.00849741	1	0.107739	1.10785	1.10785	sample up vs control	38.3	0.0262013	0.00205232	1
1922	202387_at	573	BAG1	BCL2-associated athanogene	NM_001172415 /// NM_004323	0.00850502	1	0.107774	0.00850502	1	0.107774	0.820937	-1.21812	sample down vs control	38.2757	0.0972355	0.00762119	1
18220	218849_s_at	10848	PPP1R13L	protein phosphatase 1, regulatory subunit 13 like	NM_001142502 /// NM_006663	0.00851426	1	0.10783	0.00851426	1	0.10783	0.894334	-1.11815	sample down vs control	38.2463	0.0311496	0.00244334	1
22198	76897_s_at	23307	FKBP15	FK506 binding protein 15, 133kDa	NM_015258	0.00852915	1	0.107957	0.00852915	1	0.107957	1.74198	1.74198	sample up vs control	38.199	0.769395	0.0604253	1
11498	212105_s_at	1660	DHX9	DEAH (Asp-Glu-Ala-His) box helicase 9	NM_001357 /// NM_030588 /// NR_033302	0.00853662	1	0.107967	0.00853662	1	0.107967	1.74516	1.74516	sample up vs control	38.1753	0.774469	0.0608614	1
6301	206768_at	6123	RPL3L	ribosomal protein L3-like	NM_005061	0.00854377	1	0.107967	0.00854377	1	0.107967	1.06934	1.06934	sample up vs control	38.1527	0.011225	0.00088264	1
2010	202475_at	10430	TMEM147	transmembrane protein 147	NM_001242597 /// NM_001242598 /// NM_032635	0.00855253	1	0.107967	0.00855253	1	0.107967	0.789132	-1.26721	sample down vs control	38.125	0.140078	0.0110226	1
5666	206133_at	54739	XAF1	XIAP associated factor 1	NM_017523 /// NM_199139 /// NR_046396 /// NR_046397 /// NR_046398	0.00855583	1	0.107967	0.00855583	1	0.107967	0.544427	-1.83679	sample down vs control	38.1146	0.923352	0.072677	1
5439	205905_s_at	4277 /// 100507436	MICA /// MICB	MHC class I polypeptide-related sequence A /// MHC class I polypeptide-related sequence	NM_000247 /// NM_001177519 /// NM_005931 /// NR_036523 /// NR_036524	0.0085565	1	0.107967	0.0085565	1	0.107967	1.34024	1.34024	sample up vs control	38.1125	0.214202	0.0168608	1
14837	215457_at	---	---	---	---	0.00855904	1	0.107967	0.00855904	1	0.107967	1.20537	1.20537	sample up vs control	38.1045	0.0871446	0.00686097	1
5817	206284_x_at	1212	CLTB	clathrin, light chain B	NM_001834 /// NM_007097 /// NR_045724	0.00856907	1	0.108032	0.00856907	1	0.108032	0.723364	-1.38243	sample down vs control	38.0729	0.261939	0.0206398	1
4857	205323_s_at	4520	MTF1	metal-regulatory transcription factor 1	NM_005955	0.0086005	1	0.108367	0.0086005	1	0.108367	1.08348	1.08348	sample up vs control	37.9743	0.0160546	0.00126833	1
20812	221442_at	4159	MC3R	melanocortin 3 receptor	NM_019888	0.0086162	1	0.108445	0.0086162	1	0.108445	0.934395	-1.07021	sample down vs control	37.9253	0.0115004	0.000909716	1
8283	208781_x_at	8724	SNX3	sorting nexin 3	NM_003795 /// NM_152827 /// NM_152828	0.00861643	1	0.108445	0.00861643	1	0.108445	0.922345	-1.08419	sample down vs control	37.9246	0.0163207	0.00129104	1
14654	215273_s_at	10474	TADA3	transcriptional adaptor 3	NM_001278270 /// NM_006354 /// NM_133480 /// NM_133481 /// NR_103488	0.00864171	1	0.108668	0.00864171	1	0.108668	0.933303	-1.07146	sample down vs control	37.8459	0.0119001	0.000943302	1
226	200691_s_at	3313	HSPA9	heat shock 70kDa protein 9 (mortalin)	NM_004134	0.00864985	1	0.108668	0.00864985	1	0.108668	1.12238	1.12238	sample up vs control	37.8207	0.0332899	0.00264061	1
12784	213396_s_at	11216	AKAP10	A kinase (PRKA) anchor protein 10	NM_007202	0.0086524	1	0.108668	0.0086524	1	0.108668	1.17061	1.17061	sample up vs control	37.8128	0.0619795	0.00491735	1
582	201047_x_at	5870	RAB6A	RAB6A, member RAS oncogene family	NM_001243718 /// NM_001243719 /// NM_002869 /// NM_198896	0.00865365	1	0.108668	0.00865365	1	0.108668	1.23353	1.23353	sample up vs control	37.8089	0.11002	0.00872972	1
8925	209425_at	23600 /// 114899 /// 100534612	AMACR /// C1QTNF3 /// C1QTNF3-AMACR	alpha-methylacyl-CoA racemase /// C1q and tumor necrosis factor related protein 3 /// C	NM_001167595 /// NM_001167596 /// NM_001167597 /// NM_001167598 /// NM_014324 /// NM_03	0.00866709	1	0.108776	0.00866709	1	0.108776	1.48264	1.48264	sample up vs control	37.7674	0.387375	0.0307706	1
2872	203338_at	5529	PPP2R5E	protein phosphatase 2, regulatory subunit B', epsilon isoform	NM_006246	0.00867368	1	0.108797	0.00867368	1	0.108797	1.23288	1.23288	sample up vs control	37.747	0.109467	0.00870004	1
8387	208885_at	3936	LCP1	lymphocyte cytosolic protein 1 (L-plastin)	NM_002298	0.008682	1	0.10884	0.008682	1	0.10884	1.63203	1.63203	sample up vs control	37.7214	0.599259	0.0476593	1
16285	216908_x_at	730092	RRN3P1	RNA polymerase I transcription factor homolog (S. cerevisiae) pseudogene 1	NR_003370	0.00869338	1	0.108901	0.00869338	1	0.108901	1.24368	1.24368	sample up vs control	37.6864	0.118783	0.00945566	1
21730	222364_at	23446	SLC44A1	solute carrier family 44, member 1	NM_022109 /// NM_080546	0.0086966	1	0.108901	0.0086966	1	0.108901	1.19546	1.19546	sample up vs control	37.6765	0.0796114	0.00633908	1
21714	222348_at	375449	MAST4	microtubule associated serine/threonine kinase family member 4	NM_001164664 /// NM_015183 /// NM_198828	0.0087101	1	0.109008	0.0087101	1	0.109008	1.34023	1.34023	sample up vs control	37.6351	0.214193	0.0170739	1
5508	205974_at	3231	HOXD1	homeobox D1	NM_024501	0.0087335	1	0.109207	0.0087335	1	0.109207	0.943738	-1.05962	sample down vs control	37.5636	0.00837497	0.000668863	1
291	200756_x_at	813	CALU	calumenin	NM_001130674 /// NM_001199671 /// NM_001199672 /// NM_001199673 /// NM_001199674 /// NM	0.00873575	1	0.109207	0.00873575	1	0.109207	1.30219	1.30219	sample up vs control	37.5568	0.174137	0.0139099	1
6921	207391_s_at	8394	PIP5K1A	phosphatidylinositol-4-phosphate 5-kinase, type I, alpha	NM_001135636 /// NM_001135637 /// NM_001135638 /// NM_003557	0.00874562	1	0.109269	0.00874562	1	0.109269	1.23813	1.23813	sample up vs control	37.5267	0.113954	0.00910984	1
17597	218225_at	51295	ECSIT	ECSIT signalling integrator	NM_001142464 /// NM_001142465 /// NM_001243204 /// NM_016581	0.00875056	1	0.109269	0.00875056	1	0.109269	0.777452	-1.28625	sample down vs control	37.5117	0.158275	0.0126581	1
459	200924_s_at	6520	SLC3A2	solute carrier family 3 (activators of dibasic and neutral amino acid transport), membe	NM_001012661 /// NM_001012662 /// NM_001012663 /// NM_001012664 /// NM_001013251 /// NM	0.00876871	1	0.109435	0.00876871	1	0.109435	0.782358	-1.27819	sample down vs control	37.4566	0.150464	0.012051	1
12517	213127_s_at	112950	MED8	mediator complex subunit 8	NM_001001653 /// NM_052877 /// NM_201542	0.0087738	1	0.109437	0.0087738	1	0.109437	0.838633	-1.19242	sample down vs control	37.4413	0.0773517	0.00619785	1
19015	219644_at	51134	CCDC41	coiled-coil domain containing 41	NM_001042399 /// NM_016122	0.00878335	1	0.109487	0.00878335	1	0.109487	1.27719	1.27719	sample up vs control	37.4124	0.149506	0.0119885	1
10573	211122_s_at	6373	CXCL11	chemokine (C-X-C motif) ligand 11	NM_005409	0.00878762	1	0.109487	0.00878762	1	0.109487	0.79186	-1.26285	sample down vs control	37.3995	0.136026	0.0109113	1
18332	218961_s_at	11284	PNKP	polynucleotide kinase 3'-phosphatase	NM_007254	0.00880403	1	0.109573	0.00880403	1	0.109573	0.832114	-1.20176	sample down vs control	37.3501	0.0843634	0.00677617	1
7838	208328_s_at	4205	MEF2A	myocyte enhancer factor 2A	NM_001130926 /// NM_001130927 /// NM_001130928 /// NM_001171894 /// NM_005587	0.0088044	1	0.109573	0.0088044	1	0.109573	1.42737	1.42737	sample up vs control	37.3489	0.316244	0.0254018	1
17547	218175_at	80212	CCDC92	coiled-coil domain containing 92	NM_025140	0.00880986	1	0.10958	0.00880986	1	0.10958	0.755777	-1.32314	sample down vs control	37.3325	0.195828	0.0157365	1
11847	212455_at	91746	YTHDC1	YTH domain containing 1	NM_001031732 /// NM_133370	0.00881721	1	0.10961	0.00881721	1	0.10961	1.06072	1.06072	sample up vs control	37.3105	0.00867948	0.000697886	1
10482	211029_x_at	8817	FGF18	fibroblast growth factor 18	NM_003862 /// NM_033649	0.00882996	1	0.109707	0.00882996	1	0.109707	1.25016	1.25016	sample up vs control	37.2722	0.124508	0.0100215	1
13949	214563_at	5098	PCDHGC3	protocadherin gamma subfamily C, 3	NM_002588 /// NM_032402 /// NM_032403	0.00884051	1	0.109767	0.00884051	1	0.109767	1.06129	1.06129	sample up vs control	37.2407	0.00883841	0.000711996	1
4151	204617_s_at	65057	ACD	adrenocortical dysplasia homolog (mouse)	NM_001082486 /// NM_001082487 /// NM_022914	0.00884714	1	0.109767	0.00884714	1	0.109767	0.73189	-1.36632	sample down vs control	37.2209	0.243325	0.0196119	1
6157	206624_at	8287	USP9Y	ubiquitin specific peptidase 9, Y-linked	NM_004654	0.00885195	1	0.109767	0.00885195	1	0.109767	0.932222	-1.07271	sample down vs control	37.2065	0.0123028	0.000991987	1
15271	215891_s_at	2760	GM2A	GM2 ganglioside activator	NM_000405 /// NM_001167607	0.00885446	1	0.109767	0.00885446	1	0.109767	1.27506	1.27506	sample up vs control	37.1991	0.14747	0.0118931	1
2693	203158_s_at	2744	GLS	glutaminase	NM_001256310 /// NM_014905	0.0088674	1	0.109799	0.0088674	1	0.109799	1.43498	1.43498	sample up vs control	37.1606	0.325762	0.026299	1
16685	217313_at	---	AC004692.5 /// OTTHUMG00000155207	NULL /// NULL	---	0.00887152	1	0.109799	0.00887152	1	0.109799	0.789234	-1.26705	sample down vs control	37.1483	0.139926	0.0113001	1
7009	207480_s_at	4212	MEIS2	Meis homeobox 2	NM_001220482 /// NM_002399 /// NM_020149 /// NM_170674 /// NM_170675 /// NM_170676 ///	0.00887189	1	0.109799	0.00887189	1	0.109799	0.758717	-1.31802	sample down vs control	37.1472	0.190435	0.0153795	1
18207	218836_at	56658 /// 79897 /// 202658	RPP21 /// TRIM39 /// TRIM39-RPP21	ribonuclease P/MRP 21kDa subunit /// tripartite motif containing 39 /// TRIM39-RPP21 re	NM_001199119 /// NM_001199120 /// NM_001199121 /// NM_021253 /// NM_024839 /// NM_17201	0.00888114	1	0.109853	0.00888114	1	0.109853	0.794754	-1.25825	sample down vs control	37.1198	0.131807	0.0106525	1
3678	204144_s_at	9091	PIGQ	phosphatidylinositol glycan anchor biosynthesis, class Q	NM_004204 /// NM_148920	0.0088913	1	0.109918	0.0088913	1	0.109918	0.933485	-1.07125	sample down vs control	37.0897	0.011833	0.000957111	1
11359	211965_at	677	ZFP36L1	ZFP36 ring finger protein-like 1	NM_001244698 /// NM_001244701 /// NM_004926	0.0089105	1	0.110094	0.0089105	1	0.110094	0.526029	-1.90104	sample down vs control	37.033	1.03072	0.0834974	1
21368	222001_x_at	728855 /// 728875	LINC00623 /// LOC728875	long intergenic non-protein coding RNA 623 /// uncharacterized LOC728875	NR_024510 /// NR_024511 /// NR_024584	0.00892399	1	0.110166	0.00892399	1	0.110166	0.654612	-1.52762	sample down vs control	36.9933	0.448408	0.036364	1
5821	206288_at	5229	PGGT1B	protein geranylgeranyltransferase type I, beta subunit	NM_005023	0.00892625	1	0.110166	0.00892625	1	0.110166	1.27254	1.27254	sample up vs control	36.9866	0.145081	0.0117676	1
20966	221597_s_at	29100	TMEM208	transmembrane protein 208	NM_014187	0.00893559	1	0.11022	0.00893559	1	0.11022	0.805465	-1.24152	sample down vs control	36.9592	0.116892	0.00948822	1
17569	218197_s_at	55074	OXR1	oxidation resistance 1	NM_001198532 /// NM_001198533 /// NM_001198534 /// NM_001198535 /// NM_018002 /// NM_18	0.00894957	1	0.110332	0.00894957	1	0.110332	1.74807	1.74807	sample up vs control	36.9182	0.779111	0.0633111	1
15683	216304_x_at	10730	YME1L1	YME1-like 1 ATPase	NM_001253866 /// NM_014263 /// NM_139312 /// NM_139313	0.00895756	1	0.110369	0.00895756	1	0.110369	1.19828	1.19828	sample up vs control	36.8948	0.0817235	0.00664512	1
1817	202282_at	3028	HSD17B10	hydroxysteroid (17-beta) dehydrogenase 10	NM_001037811 /// NM_004493	0.00896628	1	0.11037	0.00896628	1	0.11037	0.901233	-1.10959	sample down vs control	36.8694	0.0270099	0.00219775	1
8832	209332_s_at	4149	MAX	MYC associated factor X	NM_001271068 /// NM_001271069 /// NM_002382 /// NM_145112 /// NM_145113 /// NM_145114 /	0.00896753	1	0.11037	0.00896753	1	0.11037	0.931834	-1.07315	sample down vs control	36.8657	0.0124492	0.00101307	1
2473	202937_x_at	27341	RRP7A	ribosomal RNA processing 7 homolog A (S. cerevisiae)	NM_015703	0.00898171	1	0.110381	0.00898171	1	0.110381	0.796492	-1.25551	sample down vs control	36.8244	0.129312	0.0105348	1
4972	205438_at	11099	PTPN21	protein tyrosine phosphatase, non-receptor type 21	NM_007039	0.00898322	1	0.110381	0.00898322	1	0.110381	1.31985	1.31985	sample up vs control	36.82	0.19236	0.015673	1
3313	203779_s_at	10205	MPZL2	myelin protein zero-like 2	NM_005797 /// NM_144765	0.00898433	1	0.110381	0.00898433	1	0.110381	0.797241	-1.25433	sample down vs control	36.8168	0.128245	0.01045	1
1946	202411_at	3429	IFI27	interferon, alpha-inducible protein 27	NM_001130080 /// NM_005532	0.00898828	1	0.110381	0.00898828	1	0.110381	0.710386	-1.40768	sample down vs control	36.8053	0.292042	0.0238044	1
2394	202859_x_at	3576	IL8	interleukin 8	NM_000584	0.00900285	1	0.110499	0.00900285	1	0.110499	0.44646	-2.23984	sample down vs control	36.763	1.62419	0.13254	1
17488	218116_at	51759	C9orf78	chromosome 9 open reading frame 78	NM_016520	0.00901337	1	0.110568	0.00901337	1	0.110568	0.836227	-1.19585	sample down vs control	36.7326	0.0798979	0.00652537	1
1819	202284_s_at	1026	CDKN1A	cyclin-dependent kinase inhibitor 1A (p21, Cip1)	NM_000389 /// NM_001220777 /// NM_001220778 /// NM_078467 /// NR_037150	0.00902495	1	0.110605	0.00902495	1	0.110605	1.24512	1.24512	sample up vs control	36.6991	0.120041	0.00981289	1
183	200648_s_at	2752	GLUL	glutamate-ammonia ligase	NM_001033044 /// NM_001033056 /// NM_002065	0.00902635	1	0.110605	0.00902635	1	0.110605	1.85935	1.85935	sample up vs control	36.6951	0.960791	0.0785493	1
15607	216228_s_at	11169	WDHD1	WD repeat and HMG-box DNA binding protein 1	NM_001008396 /// NM_007086	0.0090472	1	0.110772	0.0090472	1	0.110772	0.909947	-1.09896	sample down vs control	36.635	0.0222426	0.00182142	1
18368	218997_at	64425	POLR1E	polymerase (RNA) I polypeptide E, 53kDa	NM_022490	0.00904992	1	0.110772	0.00904992	1	0.110772	0.811725	-1.23194	sample down vs control	36.6272	0.108676	0.00890124	1
21259	221892_at	9563	H6PD	hexose-6-phosphate dehydrogenase (glucose 1-dehydrogenase)	NM_004285	0.00906737	1	0.11089	0.00906737	1	0.11089	0.90519	-1.10474	sample down vs control	36.5772	0.0247824	0.00203261	1
21913	38043_at	60343	FAM3A	family with sequence similarity 3, member A	NM_001171132 /// NM_001171133 /// NM_001171134 /// NM_021806 /// NR_033237	0.00907648	1	0.11089	0.00907648	1	0.11089	0.890831	-1.12255	sample down vs control	36.5511	0.0333769	0.00273947	1
11466	212073_at	1457	CSNK2A1	casein kinase 2, alpha 1 polypeptide	NM_001895 /// NM_177559 /// NM_177560	0.00907823	1	0.11089	0.00907823	1	0.11089	1.48338	1.48338	sample up vs control	36.5461	0.388361	0.0318798	1
13037	213650_at	23015 /// 440270	GOLGA8A /// GOLGA8B	golgin A8 family, member A /// golgin A8 family, member B	NM_001023567 /// NM_181077 /// NR_027409 /// NR_027410	0.00907972	1	0.11089	0.00907972	1	0.11089	1.312	1.312	sample up vs control	36.5419	0.184183	0.015121	1
4760	205226_at	5157	PDGFRL	platelet-derived growth factor receptor-like	NM_006207	0.00908494	1	0.11089	0.00908494	1	0.11089	1.16455	1.16455	sample up vs control	36.5269	0.0579589	0.00476023	1
22188	65588_at	388796	SNHG17	small nucleolar RNA host gene 17 (non-protein coding)	NR_015366 /// NR_027241	0.00909289	1	0.11089	0.00909289	1	0.11089	0.809749	-1.23495	sample down vs control	36.5043	0.111231	0.00914117	1
21298	221931_s_at	81929	SEH1L	SEH1-like (S. cerevisiae)	NM_001013437 /// NM_031216	0.00909908	1	0.11089	0.00909908	1	0.11089	1.2182	1.2182	sample up vs control	36.4866	0.0972958	0.00799985	1
[truncated: 20,450 more rows]

## Sheet: p-value<0.05
Column #	Probeset ID	Entrez Gene	Gene Symbol	Gene Title	RefSeq Transcript ID	p-value(tipo)	bonferroni(p-value(tipo))	stepup(p-value(tipo))	p-value(sample vs. control)	bonferroni(p-value(sample vs. control))	stepup(p-value(sample vs. control))	Ratio(sample vs. control)	Fold-Change(sample vs. control)	Fold-Change(sample vs. control) (Description)	F(tipo)	SS(tipo)	SS(Error)	F(Error)
[truncated: 5,021 more rows]
